# Supplementary material for: Integrated Analysis of mRNA and MicroRNA Co-expressed Network for the Differentiation of Bovine Skeletal Muscle Cells After Polyphenol Resveratrol Treatment
Source: Front Vet Sci. 2021 Dec 24;8:777477. doi: 10.3389/fvets.2021.777477 (PMC8759604; doi:10.3389/fvets.2021.777477)
Supplement: Supplementary file 1 [file Table_1.XLSX]

## Sheet: DE mRNA (n=3856)
mRNA (Ensembl ID)	Gene name	Log2(Fold change)	P-value	Adjusted P-value	Regulation status	FPKM_RSV1	FPKM_RSV2	FPKM_RSV3	FPKM_DMSO1	FPKM_DMSO2	FPKM_DMSO3
ENSBTAG00000000559	PLTP	4.7721	4.6222e-178	9.4566e-174	Up-regulated	72.6963	86.6097	86.3426	2.75416	2.98183	2.41248
Novel00046		5.1377	3.0249e-141	3.0943e-137	Up-regulated	8.57493	10.1004	8.341	0.237245	0.170118	0.286908
ENSBTAG00000008353	CDKN1A	1.971	3.6645e-108	2.4991e-104	Up-regulated	429.284	449.093	447.215	100.436	104.321	101.849
ENSBTAG00000011839	HMGCS1	-2.3435	2.7139e-99	1.3881e-95	Down-regulated	55.4914	28.3006	39.3393	192.562	186.376	189.814
ENSBTAG00000005104	MGAT5B	3.3593	1.9426e-98	7.9487e-95	Up-regulated	16.4983	18.6649	17.0832	1.64288	1.53442	1.43431
ENSBTAG00000017071	C1QTNF3	-2.1051	2.2831e-92	7.7851e-89	Down-regulated	12.4675	7.44287	11.5276	40.2004	42.0999	40.7408
ENSBTAG00000026708	PRSS35	-1.9373	5.822e-87	1.7016e-83	Down-regulated	14.6948	11.477	16.8467	47.4638	52.7003	49.5602
ENSBTAG00000008612	C1R	-2.0882	1.9525e-81	4.9932e-78	Down-regulated	10.8669	8.16368	12.0353	39.5939	38.0553	42.3421
ENSBTAG00000016881	ANPEP	-2.2004	1.1405e-78	2.5927e-75	Down-regulated	4.34508	2.79093	4.83336	16.9202	16.0476	17.0401
ENSBTAG00000020989	SUSD4	3.152	2.0984e-76	4.2932e-73	Up-regulated	8.30866	7.5127	8.70918	0.736763	1.02641	0.745193
ENSBTAG00000000815	EPHA2	1.7419	7.9516e-72	1.4789e-68	Up-regulated	50.8764	56.175	54.26	15.2603	13.4289	14.9961
ENSBTAG00000002827	ACAT2	-1.7617	1.9985e-68	3.4073e-65	Down-regulated	29.6496	20.0916	25.4002	76.9543	76.5669	78.0627
ENSBTAG00000005716	CRABP2	-1.9769	5.8237e-68	9.1651e-65	Down-regulated	78.2587	44.5823	73.1567	239.101	229.876	232.778
Novel00070		-2.3003	6.309e-68	9.2197e-65	Down-regulated	3.33352	1.63498	2.94317	11.0106	12.5945	11.8963
ENSBTAG00000017500	KCNK12	-2.3164	4.3388e-66	5.9178e-63	Down-regulated	6.68594	3.80251	6.60787	26.7424	26.5681	24.1556
ENSBTAG00000012866	THBS4	-2.4171	3.6098e-60	4.6158e-57	Down-regulated	1.50264	1.51525	1.92671	7.33676	7.86156	8.76415
ENSBTAG00000017284	RHBDL1	1.6884	5.0436e-58	6.0699e-55	Up-regulated	95.8683	90.6128	103.002	27.6434	24.9161	28.8925
ENSBTAG00000012514	PODN	-1.5802	3.5581e-57	3.8314e-54	Down-regulated	20.3139	16.0366	22.2037	53.292	52.1021	53.6076
Novel00565		-2.2386	3.5084e-57	3.8314e-54	Down-regulated	10.0561	3.8305	8.91693	32.2349	32.8085	33.051
ENSBTAG00000006579	P4HA3	-1.9041	5.4101e-57	5.5342e-54	Down-regulated	5.98264	5.18422	7.22952	20.0687	21.8464	20.6155
ENSBTAG00000000925	GLT8D2	-2.3838	7.8638e-57	7.6612e-54	Down-regulated	4.17637	1.95846	4.38681	16.5555	16.8976	16.5554
ENSBTAG00000004840	C1S	-1.5433	3.78e-56	3.5152e-53	Down-regulated	17.5776	17.3562	19.2461	45.9693	45.8017	51.4597
ENSBTAG00000000310	MFAP5	-1.9493	1.32e-55	1.1742e-52	Down-regulated	16.6175	9.4775	14.448	44.3181	48.5979	49.5816
ENSBTAG00000009231	NSDHL	-1.7881	7.4317e-52	6.3353e-49	Down-regulated	12.1853	6.8569	10.9343	30.3719	32.5586	31.2914
ENSBTAG00000003068	MSMO1	-1.6677	8.408e-52	6.8808e-49	Down-regulated	74.0195	45.8785	57.2899	168.82	168.562	174.503
ENSBTAG00000038682	FAM83H	1.9811	2.8816e-51	2.2675e-48	Up-regulated	10.2298	11.4739	9.85473	2.67057	2.35918	2.20874
ENSBTAG00000013909	BOC	-1.56	7.8191e-51	5.9248e-48	Down-regulated	9.35201	8.16107	9.67382	23.4156	23.2426	26.1006
ENSBTAG00000017834	PRELP	-1.7976	5.2564e-50	3.8407e-47	Down-regulated	15.4605	8.65808	13.5557	40.5125	39.6601	38.975
ENSBTAG00000016465	DHCR7	-1.8145	1.6052e-49	1.1324e-46	Down-regulated	30.5858	16.9823	24.0431	77.5358	74.9598	76.6461
Novel00047		5.4861	1.3903e-47	9.4816e-45	Up-regulated	8.86549	12.3305	9.9501	0.181756	0.248246	0.199821
ENSBTAG00000025450	SYNE2	1.5573	9.3287e-47	6.1566e-44	Up-regulated	5.74784	6.73498	6.51171	1.88377	2.01056	1.95526
ENSBTAG00000007840	HMGCR	-1.3192	1.103e-46	7.052e-44	Down-regulated	24.2661	22.4641	19.8557	49.663	52.7436	48.3457
ENSBTAG00000020869	DDC	-3.1575	1.2877e-46	7.9833e-44	Down-regulated	1.18722	0.702051	1.23007	7.70757	8.55333	9.06829
ENSBTAG00000001992	CYP51A1	-1.8762	9.1536e-46	5.508e-43	Down-regulated	29.3281	14.5703	23.8748	74.4046	74.7736	77.3306
ENSBTAG00000011847	ASPN	-1.2339	9.8521e-44	5.759e-41	Down-regulated	81.4888	80.9707	89.1837	173.299	183.362	180.292
ENSBTAG00000025809	ABHD8	1.4152	1.598e-43	9.0817e-41	Up-regulated	52.8992	50.4232	50.6641	19.4784	15.7806	17.0615
Novel00473		1.4507	3.7266e-43	2.0606e-40	Up-regulated	269.399	314.624	265.02	98.1773	88.0283	95.0476
ENSBTAG00000012991	PRUNE2	-1.7666	7.9992e-43	4.3068e-40	Down-regulated	8.16922	4.26758	7.24227	19.7903	20.8655	20.3007
ENSBTAG00000024081	ECM2	-1.3005	1.4056e-41	7.3737e-39	Down-regulated	27.9021	26.8286	28.5386	58.6156	63.8947	63.6106
Novel00069		-2.405	1.0024e-39	5.1269e-37	Down-regulated	1.77977	1.92708	2.59846	10.3487	10.6009	9.33703
ENSBTAG00000014912	FMOD	-1.1528	2.5842e-39	1.2895e-36	Down-regulated	116.473	96.6502	115.147	220.142	220.999	221.524
ENSBTAG00000030190	COL6A3	-1.1149	1.0975e-38	5.3461e-36	Down-regulated	390.762	321.267	410.754	713.822	751.168	743.451
ENSBTAG00000008074	C1QTNF6	-1.5875	1.5389e-38	7.3219e-36	Down-regulated	6.08073	3.61989	5.73496	13.7355	14.3006	14.1647
ENSBTAG00000002039	FRMD8	1.2518	8.0899e-38	3.7616e-35	Up-regulated	41.0755	46.5506	42.1812	17.0079	16.0987	16.2742
ENSBTAG00000005043	TIMP1	1.1145	2.3684e-37	1.0768e-34	Up-regulated	970.686	1009.38	965.11	417.945	405.99	409.128
ENSBTAG00000012837	COL6A6	-2.4775	2.6883e-37	1.1957e-34	Down-regulated	3.06828	1.76237	3.19816	12.0883	15.5318	13.1071
ENSBTAG00000011810	ANGPTL2	-1.1164	3.5285e-37	1.536e-34	Down-regulated	89.5191	110.156	104.469	197.675	195.016	204.581
ENSBTAG00000037533		-1.7943	4.4756e-37	1.9076e-34	Down-regulated	1.45889	1.23412	1.51714	4.24242	4.47481	4.54295
ENSBTAG00000012059	MVD	-1.3034	1.418e-36	5.9207e-34	Down-regulated	22.2426	16.5904	20.2734	45.3335	43.7022	43.4593
ENSBTAG00000010660	CACNA1C	-1.5101	2.8855e-36	1.1807e-33	Down-regulated	2.98326	2.98805	4.14684	8.67082	8.37623	9.09412
ENSBTAG00000001609	MAP2K6	-1.6838	9.5687e-36	3.8385e-33	Down-regulated	7.07672	4.07645	7.24588	18.1496	17.6011	18.0145
ENSBTAG00000007705	COLEC12	-1.5008	9.8545e-36	3.8772e-33	Down-regulated	4.16493	3.89694	4.06319	9.87002	10.5573	10.7122
ENSBTAG00000021906		-2.5711	4.1131e-35	1.5877e-32	Down-regulated	1.61744	0.970375	1.4823	6.9033	7.38032	7.72201
ENSBTAG00000011824	OGN	-1.1126	7.203e-35	2.729e-32	Down-regulated	70.4685	68.8145	70.492	132.371	140.173	138.994
ENSBTAG00000010303	ICAM1	2.5732	2.0677e-34	7.6916e-32	Up-regulated	33.364	45.219	37.6987	5.99725	5.53459	6.14784
ENSBTAG00000012909	CRABP1	-1.4483	2.2227e-34	8.1205e-32	Down-regulated	73.5205	49.4328	70.7088	166.081	154.688	159.431
Novel01011		2.574	2.4465e-34	8.7814e-32	Up-regulated	6.40934	7.89235	6.46119	1.00483	1.13489	1.01973
ENSBTAG00000009812	CXCL5	1.0987	4.3921e-34	1.5493e-31	Up-regulated	194.957	210.529	215.646	84.7687	89.6868	88.5216
ENSBTAG00000010564	ELOVL6	-1.5462	1.1534e-33	3.9995e-31	Down-regulated	8.46033	5.52197	6.06592	18.4889	17.2608	17.4543
ENSBTAG00000009513	TGFBI	-1.7064	1.2708e-33	4.3333e-31	Down-regulated	153.473	101.754	161.169	441.182	404.562	389.049
ENSBTAG00000012004	TGFB3	-2.071	1.6255e-33	5.452e-31	Down-regulated	9.84049	3.22695	9.53599	28.4616	29.7292	28.434
ENSBTAG00000018810	THBS2	-1.0436	1.7119e-33	5.6491e-31	Down-regulated	167.407	160.765	180.349	313.656	310.802	326.463
ENSBTAG00000004802	CEP170B	1.1292	1.8233e-33	5.9209e-31	Up-regulated	38.8819	38.7142	37.0859	16.1864	15.1463	16.1956
ENSBTAG00000017391	HS3ST2	1.4954	2.3516e-33	7.5172e-31	Up-regulated	33.8362	34.8939	31.3255	11.5864	10.4948	10.0757
ENSBTAG00000012409	POSTN	-1.1394	2.6631e-33	8.3821e-31	Down-regulated	71.0633	52.4678	65.303	126.077	123.581	128.206
Novel00689		4.4071	2.9383e-33	9.1083e-31	Up-regulated	4.17508	3.80916	3.78797	0.275127	0.125259	0.100824
Novel00627		1.2788	5.2791e-33	1.612e-30	Up-regulated	33.1267	34.8719	33.7015	12.851	12.2695	12.8709
ENSBTAG00000003607	FAM20C	1.1925	5.4625e-33	1.6338e-30	Up-regulated	57.9248	66.5502	57.3899	24.951	23.593	23.5314
ENSBTAG00000012462	MAP1LC3C	-3.7651	5.5102e-33	1.6338e-30	Down-regulated	0.595811	0.0396369	0.563092	5.30589	4.80955	4.78411
ENSBTAG00000004688	DHCR24	-1.0948	1.827e-32	5.3398e-30	Down-regulated	39.661	36.0395	34.6457	74.1289	68.3028	71.3053
ENSBTAG00000000575	TNC	-1.0131	2.1787e-32	6.278e-30	Down-regulated	405.273	329.539	411.82	704.517	695.814	700.874
ENSBTAG00000011338	NREP	-1.0607	3.8324e-32	1.089e-29	Down-regulated	88.8544	69.7844	81.4822	148.584	158.732	147.696
ENSBTAG00000004075	IDI1	-1.7986	4.2409e-32	1.1886e-29	Down-regulated	52.9792	24.7403	38.1981	122.698	119.858	124.642
ENSBTAG00000008300	FN1	-1.0037	4.575e-32	1.2649e-29	Down-regulated	1198.88	1213.55	1355.39	2229.62	2341.38	2282.25
ENSBTAG00000007362	XPC	1.0897	6.9107e-32	1.8851e-29	Up-regulated	69.5376	74.7232	74.3417	31.7835	30.3727	30.9317
ENSBTAG00000022580	FAM212B	1.8608	1.085e-31	2.9209e-29	Up-regulated	13.8344	12.9585	13.4766	3.28409	3.3947	3.38075
ENSBTAG00000006232	WDR86	1.266	1.2474e-31	3.3145e-29	Up-regulated	45.9609	50.9627	50.2624	18.3361	18.7169	18.4226
ENSBTAG00000002464	PLCH2	4.8958	1.3582e-31	3.5624e-29	Up-regulated	1.5851	1.39559	1.10474	0.0601795	0.030823	0.0330805
ENSBTAG00000008140	FAP	-1.1176	1.8638e-31	4.8268e-29	Down-regulated	23.0888	19.5879	25.292	43.8497	44.4981	45.5513
ENSBTAG00000012247	MXRA8	-1.022	3.4051e-31	8.7081e-29	Down-regulated	124.01	105.543	123.668	223.789	212.995	214.187
ENSBTAG00000005574	CLU	1.0854	5.3718e-31	1.3568e-28	Up-regulated	102.697	111.965	118.056	50.3069	46.3249	45.4454
Novel01554		-2.1521	1.3745e-30	3.4295e-28	Down-regulated	1.32029	0.453335	1.25941	3.85644	4.24856	4.19175
Novel01278		-3.0694	2.4071e-29	5.9334e-27	Down-regulated	0.94396	0.071769	0.985582	5.46018	4.95603	4.93909
ENSBTAG00000027513	CXCL2	2.9624	3.1922e-29	7.775e-27	Up-regulated	10.3944	14.7519	12.5511	1.20991	1.75913	1.41598
ENSBTAG00000010345	XPNPEP2	-2.2992	6.6127e-29	1.5916e-26	Down-regulated	1.10978	0.700009	1.45024	4.59254	4.79078	5.21114
ENSBTAG00000004013	FGF7	-1.5093	8.3033e-29	1.9753e-26	Down-regulated	18.1444	10.4027	14.9399	35.6385	38.1052	38.9099
ENSBTAG00000032140	SBK1	2.3734	1.2629e-28	2.9698e-26	Up-regulated	10.9726	13.4414	11.0614	2.13319	1.98652	2.07872
ENSBTAG00000018123	FBLN5	-1.1657	1.3408e-28	3.1173e-26	Down-regulated	72.5406	51.1413	71.2281	129.129	134.961	133.337
ENSBTAG00000003938	FNDC1	-1.3676	3.6605e-28	8.4146e-26	Down-regulated	14.2138	9.68584	13.8751	28.8548	28.3879	31.3444
ENSBTAG00000001961	MAP1B	-0.97	3.7689e-28	8.5676e-26	Down-regulated	33.5819	31.4942	33.3604	57.4121	59.2651	58.278
ENSBTAG00000015505	FADS2	-1.205	5.172e-28	1.1628e-25	Down-regulated	23.7117	16.4802	19.4667	41.9112	40.6444	42.4095
ENSBTAG00000012219	CSPG4	-1.4257	9.7436e-28	2.1668e-25	Down-regulated	4.20076	2.47161	3.87831	8.59054	8.78325	8.40954
ENSBTAG00000018229	NFIX	-1.0544	1.2252e-27	2.6954e-25	Down-regulated	38.7566	34.4054	39.1752	73.8499	68.3198	69.4783
ENSBTAG00000017390	LGI2	-2.7028	1.4299e-27	3.1122e-25	Down-regulated	0.743085	0.203387	0.877513	3.41684	3.8568	3.56504
ENSBTAG00000004261	SPON2	-1.6099	1.8578e-27	4.001e-25	Down-regulated	8.13691	7.34458	9.08864	23.8217	20.1643	24.0253
ENSBTAG00000010719	ANGPTL1	-1.621	1.9626e-27	4.1827e-25	Down-regulated	5.45085	2.97174	5.10963	12.8445	12.0232	12.9974
ENSBTAG00000015147	S100A10	-1.0328	2.1941e-27	4.6277e-25	Down-regulated	138.006	102.162	130.211	224.462	236.488	227.637
ENSBTAG00000007522	RAP1GDS1	-1.3087	2.2356e-27	4.6672e-25	Down-regulated	18.9774	12.9107	18.4177	35.3319	40.0138	37.9893
ENSBTAG00000011613	PLS3	-0.9715	2.2894e-27	4.7313e-25	Down-regulated	61.4339	46.9364	55.7637	96.7019	96.955	98.6717
ENSBTAG00000000604	GPNMB	-1.1305	4.0213e-27	8.2271e-25	Down-regulated	33.9016	49.7703	37.9986	76.209	82.9838	81.8938
ENSBTAG00000044033	EDIL3	-1.4814	4.29e-27	8.6899e-25	Down-regulated	6.42243	5.52149	6.39138	15.9804	15.4475	15.0324
ENSBTAG00000018463	VIM	-0.91597	5.9305e-27	1.1895e-24	Down-regulated	1570.52	1408.46	1533.71	2662.01	2531.92	2530.77
ENSBTAG00000011358	IER3	1.2087	6.4701e-27	1.2852e-24	Up-regulated	45.2458	54.6925	45.9047	18.5744	20.5141	18.088
ENSBTAG00000011307	DNM1	-1.311	8.0018e-27	1.5741e-24	Down-regulated	19.4974	12.4944	18.4117	36.1792	38.76	38.8036
ENSBTAG00000021301	ACSF2	1.1497	1.0283e-26	2.0036e-24	Up-regulated	31.424	31.5388	34.1461	12.8502	13.3184	13.5328
ENSBTAG00000010050	COL16A1	-0.92974	1.7616e-26	3.4001e-24	Down-regulated	66.1226	65.367	70.1636	113.363	119.372	115.749
ENSBTAG00000004399	LRRN3	-1.3316	7.0289e-26	1.344e-23	Down-regulated	7.01303	4.7079	7.06977	14.3369	14.6444	14.0106
ENSBTAG00000001585	WIPF1	-1.0124	7.1423e-26	1.353e-23	Down-regulated	14.8455	12.1338	14.4758	24.9201	25.8864	25.1359
ENSBTAG00000019060	CLDN11	1.513	1.7705e-25	3.3232e-23	Up-regulated	11.7362	11.8664	12.971	3.87108	3.7992	3.95003
ENSBTAG00000013406	CSRP2	-1.1093	3.362e-25	6.2531e-23	Down-regulated	39.3097	28.6815	33.6336	67.191	65.0624	66.9026
ENSBTAG00000010992	CTSH	-0.9322	7.6455e-25	1.4092e-22	Down-regulated	91.0243	96.9522	98.6314	165.685	168.896	161.262
ENSBTAG00000019634	PIDD1	2.1908	1.8086e-24	3.2989e-22	Up-regulated	13.2298	17.7962	13.8159	2.95279	3.00916	2.92835
ENSBTAG00000008022	PTGFRN	-0.94644	1.8221e-24	3.2989e-22	Down-regulated	34.2337	30.254	35.4196	59.5038	57.3321	57.8699
ENSBTAG00000006432	KCNE4	-0.93568	3.5265e-24	6.3288e-22	Down-regulated	33.9886	42.0734	40.7073	66.8758	68.6407	66.8274
ENSBTAG00000012432	FDFT1	-1.2901	4.7086e-24	8.3767e-22	Down-regulated	36.3412	22.3526	32.5364	68.0811	67.4074	67.3844
ENSBTAG00000014803	CPZ	-1.0511	6.159e-24	1.0863e-21	Down-regulated	17.1909	17.9734	16.8583	33.0333	30.3775	34.276
ENSBTAG00000016152	DAB2	-0.88866	1.7971e-23	3.1424e-21	Down-regulated	45.1761	35.6579	43.4365	67.5231	72.2289	69.2574
ENSBTAG00000001116	P4HA2	-0.86487	2.1279e-23	3.6893e-21	Down-regulated	190.447	189.02	188.857	310.957	314.145	313.577
ENSBTAG00000018598	HSPB6	-0.95052	2.6458e-23	4.5488e-21	Down-regulated	53.5767	44.7846	52.576	90.5715	87.3434	86.8498
ENSBTAG00000015307	FBN2	-1.526	7.5074e-23	1.28e-20	Down-regulated	4.97817	2.64202	4.91331	10.3058	11.3454	11.2126
ENSBTAG00000003948	RUSC1	-1.3124	1.4059e-22	2.3771e-20	Down-regulated	48.6684	28.6127	41.2605	89.1876	89.4466	89.1494
ENSBTAG00000019470	NEK6	-0.96091	1.7399e-22	2.9177e-20	Down-regulated	21.7726	19.4808	24.6625	39.8471	36.8181	39.7436
ENSBTAG00000018936	LSS	-1.4198	2.6446e-22	4.3989e-20	Down-regulated	21.8041	12.1512	19.2624	44.2114	42.1263	43.1821
ENSBTAG00000000707	WISP1	-1.0251	2.9053e-22	4.7935e-20	Down-regulated	32.9078	30.9875	29.3872	55.8337	55.4275	60.9422
ENSBTAG00000009075	RNF207	1.1046	4.283e-22	7.0101e-20	Up-regulated	16.111	14.8554	15.5911	6.68193	6.9168	6.04697
ENSBTAG00000001151	APLP1	1.0562	4.4644e-22	7.2489e-20	Up-regulated	23.9149	29.1948	25.1044	12.0978	11.3167	10.6402
ENSBTAG00000015366	SFRP4	-1.4655	5.998e-22	9.6625e-20	Down-regulated	9.86651	10.9408	9.19322	22.5252	24.1832	28.393
ENSBTAG00000008723	CCBE1	-1.247	6.1326e-22	9.802e-20	Down-regulated	10.5229	13.9792	11.9237	25.2945	25.9108	27.0731
ENSBTAG00000020056	COL12A1	-0.81277	1.5208e-21	2.412e-19	Down-regulated	364.499	301.755	368.509	520.145	571.882	558.969
ENSBTAG00000004988	CCKAR	-2.891	1.6096e-21	2.5332e-19	Down-regulated	0.550351	0.146451	0.297216	2.2566	2.37351	2.10433
ENSBTAG00000020097	PERP	1.1731	1.8307e-21	2.859e-19	Up-regulated	19.4619	18.1063	16.2671	7.36375	7.25221	7.03866
ENSBTAG00000021217	COL11A1	-1.2713	1.9288e-21	2.9895e-19	Down-regulated	95.464	57.6693	85.5272	169.244	182.089	172.778
ENSBTAG00000014649	CPT2	-0.89224	3.3148e-21	5.099e-19	Down-regulated	34.418	32.1054	36.8145	57.4753	57.4736	59.0744
ENSBTAG00000019269	COL6A2	-0.80341	3.666e-21	5.5972e-19	Down-regulated	1384.79	1304.03	1416.71	2206.41	2117.09	2175.45
ENSBTAG00000004751	SPTBN4	2.4527	5.0692e-21	7.6822e-19	Up-regulated	2.32299	3.14074	2.29311	0.494944	0.411237	0.374851
ENSBTAG00000032183	NELL2	1.3432	5.6409e-21	8.4858e-19	Up-regulated	6.74879	7.86631	6.85728	2.32883	2.70834	2.63561
ENSBTAG00000019517	ELN	-1.2491	5.9628e-21	8.9045e-19	Down-regulated	36.3232	23.248	30.6727	61.5891	64.6915	68.7916
ENSBTAG00000000745	AQP1	-1.7695	6.5857e-21	9.7635e-19	Down-regulated	2.76269	1.08162	2.06477	5.69646	6.28542	6.3879
ENSBTAG00000016740	ACLY	-0.8352	9.3997e-21	1.3835e-18	Down-regulated	47.2629	37.1832	44.3583	68.7588	70.5923	69.3632
ENSBTAG00000014211	FOXP4	0.86924	1.341e-20	1.947e-18	Up-regulated	68.1971	65.0085	67.8858	35.2431	31.3914	33.1695
ENSBTAG00000034827	PDGFD	-0.9573	1.3418e-20	1.947e-18	Down-regulated	21.3844	17.6037	20.123	34.1175	34.0178	36.0677
ENSBTAG00000003061	LAMA5	0.83092	1.4134e-20	2.0222e-18	Up-regulated	27.4993	29.6551	28.51	15.4035	13.9922	14.2365
ENSBTAG00000005498	SQLE	-1.4992	1.4088e-20	2.0222e-18	Down-regulated	40.4678	20.804	32.3624	75.0558	85.1933	80.8301
ENSBTAG00000020046	CLMP	-0.94258	1.4702e-20	2.0889e-18	Down-regulated	23.2253	17.9694	22.882	36.9164	37.0498	37.8906
ENSBTAG00000010940	HSPB7	-1.8812	1.5123e-20	2.1338e-18	Down-regulated	5.74478	3.73243	5.03914	17.7429	16.2167	14.6298
ENSBTAG00000014788	AKAP12	-0.87929	2.0837e-20	2.9199e-18	Down-regulated	16.0616	13.1026	17.2019	25.3507	26.9489	25.1674
ENSBTAG00000022150	MXRA5	-1.8266	2.1353e-20	2.9719e-18	Down-regulated	33.5463	11.3593	33.7853	86.0727	82.3311	86.0389
ENSBTAG00000007383	ZNF521	-1.0017	2.3947e-20	3.3104e-18	Down-regulated	6.2227	6.27092	6.14668	10.876	11.188	11.7854
ENSBTAG00000020060	TXNIP	1.3936	2.4195e-20	3.3222e-18	Up-regulated	80.3933	66.184	79.683	25.7414	25.8547	26.5949
ENSBTAG00000038011	SH3RF3	1.0272	2.9908e-20	4.0793e-18	Up-regulated	16.6019	19.1878	17.7035	8.19615	7.44943	8.12609
ENSBTAG00000039377	SLITRK2	-1.3876	3.4455e-20	4.6683e-18	Down-regulated	3.14276	2.56228	3.03337	6.35743	7.17938	7.23422
ENSBTAG00000001823	STC2	-1.9938	4.3302e-20	5.8284e-18	Down-regulated	15.9438	4.01942	11.0912	38.374	36.2251	38.3003
ENSBTAG00000017812	ALS2CL	3.6558	5.1956e-20	6.9185e-18	Up-regulated	1.11082	1.1416	1.17129	0.0523526	0.0938496	0.100723
Novel00975		-1.3123	5.2077e-20	6.9185e-18	Down-regulated	24.9992	14.3221	19.6957	42.7525	45.8015	44.8196
ENSBTAG00000033221	CCDC152	-1.2475	5.4225e-20	7.1574e-18	Down-regulated	6.35227	7.94927	7.12479	14.607	16.0746	15.4139
ENSBTAG00000007740	MDK	-0.96338	6.3076e-20	8.2722e-18	Down-regulated	42.6985	42.1415	46.7164	74.358	78.3077	80.0582
ENSBTAG00000024394	SEMA3D	-1.4889	6.4313e-20	8.3808e-18	Down-regulated	18.8572	9.06525	15.7002	36.9529	38.1365	36.4077
ENSBTAG00000021484	TSPAN18	-1.6749	1.0193e-19	1.3198e-17	Down-regulated	5.16131	3.87456	5.64122	13.3103	14.0911	15.1843
ENSBTAG00000000995	FAM46A	-0.97619	1.3219e-19	1.7009e-17	Down-regulated	22.6985	25.4395	21.1472	38.3799	43.4752	41.7189
ENSBTAG00000021338	OAF	-1.0102	1.4178e-19	1.813e-17	Down-regulated	22.4349	22.6363	23.7944	43.6791	41.4716	40.6024
ENSBTAG00000005947	PLAU	-1.0841	1.6303e-19	2.0717e-17	Down-regulated	8.79931	6.74208	7.25603	14.2032	15.0405	14.6618
ENSBTAG00000026232	TP53INP1	1.1566	1.7424e-19	2.2004e-17	Up-regulated	134.106	168.199	140.627	55.456	65.4855	59.1185
ENSBTAG00000040056	LTB4R2	5.0231	2.9541e-19	3.7078e-17	Up-regulated	3.86479	6.2067	4.06693	0.173758	0.142394	0.0764115
ENSBTAG00000010238	LTB4R	4.3922	3.1822e-19	3.9697e-17	Up-regulated	1.89613	2.49881	2.12386	0.123408	0.158019	0
ENSBTAG00000016717	CEP68	1.2932	4.1678e-19	5.1678e-17	Up-regulated	8.77676	10.2643	9.41736	3.41725	3.30275	3.79935
ENSBTAG00000004275	DKK3	-0.79531	4.227e-19	5.2097e-17	Down-regulated	79.7288	72.0095	79.3773	120.675	119.982	123.292
ENSBTAG00000011327	OLFML3	-0.83692	4.6387e-19	5.6828e-17	Down-regulated	68.2062	57.6918	70.6438	110.406	101.688	106.487
ENSBTAG00000013755	ITGB5	-0.78178	7.0949e-19	8.6402e-17	Down-regulated	94.9797	91.6978	94.908	149.443	143.205	146.378
ENSBTAG00000010447	LSP1	-1.126	7.4774e-19	9.0521e-17	Down-regulated	10.0988	7.3974	9.87949	17.6986	18.3295	18.2646
ENSBTAG00000018704	BTG3	1.0546	1.2156e-18	1.463e-16	Up-regulated	34.9748	37.8815	30.3699	13.9497	15.4437	15.6641
ENSBTAG00000003832	MFAP2	-1.2688	1.3842e-18	1.6562e-16	Down-regulated	116.357	75.2829	126.499	238.809	224.709	233.263
ENSBTAG00000008944	CRB1	2.6624	1.5919e-18	1.8935e-16	Up-regulated	1.06993	1.33043	1.30035	0.205	0.188996	0.135226
Novel01273		2.0394	1.7576e-18	2.0785e-16	Up-regulated	2.42243	3.25615	2.41072	0.549163	0.611462	0.621246
ENSBTAG00000004685	SRGAP3	2.5466	3.3641e-18	3.9555e-16	Up-regulated	1.50246	1.99563	1.44989	0.197453	0.310138	0.260494
ENSBTAG00000038904	PRRT1	4.5535	3.5557e-18	4.1569e-16	Up-regulated	1.21823	1.80612	1.22809	0.0445991	0.0456859	0.073548
ENSBTAG00000005311	POLR3H	1.1151	5.0735e-18	5.8977e-16	Up-regulated	12.196	11.0841	13.2377	4.95729	4.91129	5.43012
ENSBTAG00000016676	PTER	1.3678	5.6926e-18	6.5799e-16	Up-regulated	9.1902	10.0539	8.72646	3.11642	3.67974	3.03386
ENSBTAG00000003543	KEAP1	0.83258	6.7144e-18	7.7175e-16	Up-regulated	44.3275	48.5847	44.8206	23.4628	22.2491	24.3671
ENSBTAG00000002107	FZD1	-0.75458	7.0893e-18	8.1028e-16	Down-regulated	62.627	74.5446	64.1004	103.642	100.094	103.815
ENSBTAG00000019246	SC5D	-0.92419	7.2647e-18	8.2571e-16	Down-regulated	29.6529	21.1493	26.5406	44.1157	44.9021	44.3504
Novel00497		1.1078	7.4103e-18	8.3761e-16	Up-regulated	5.72757	6.18003	6.54728	2.67197	2.66384	2.42667
ENSBTAG00000022783		1.4603	8.7011e-18	9.7811e-16	Up-regulated	8.0106	9.65822	7.75139	3.09196	2.95962	2.31263
ENSBTAG00000000629	MMS22L	1.4938	9.3258e-18	1.0426e-15	Up-regulated	3.86529	3.10882	3.40402	0.957162	1.24271	1.15019
ENSBTAG00000012022	TBC1D2B	-0.83231	1.1332e-17	1.26e-15	Down-regulated	25.7271	22.0997	27.8396	39.3955	40.7066	42.2185
ENSBTAG00000019839	LTBP1	-1.2656	1.1754e-17	1.2998e-15	Down-regulated	17.8897	10.7726	16.7706	30.8232	35.2064	33.3816
ENSBTAG00000023607	HACD2	-0.86805	1.3831e-17	1.5214e-15	Down-regulated	48.9032	41.9077	45.3169	72.2672	75.7865	77.5147
ENSBTAG00000020406	GPC3	-1.3006	1.4603e-17	1.5976e-15	Down-regulated	4.5951	3.77831	4.28915	9.02187	9.8289	9.4802
ENSBTAG00000024269	TGFBR3	-0.84506	1.7442e-17	1.8981e-15	Down-regulated	17.9252	18.346	20.5568	30.0433	31.9981	30.5604
ENSBTAG00000003401	ACTR3	-0.86869	1.9631e-17	2.125e-15	Down-regulated	134.301	98.5294	122.057	194.143	200.437	194.23
ENSBTAG00000012335	UBA7	-1.1014	2.2289e-17	2.4001e-15	Down-regulated	4.78709	3.23611	4.47631	8.46101	7.88308	8.02465
Novel01457		-1.279	3.3538e-17	3.5924e-15	Down-regulated	1.80767	1.30107	1.51858	3.01774	3.52514	3.66691
ENSBTAG00000011001	ERG	-1.6325	3.8794e-17	4.1338e-15	Down-regulated	1.29106	0.856868	1.50056	3.42534	3.55666	3.30363
ENSBTAG00000000057	THBS3	-0.8397	4.5484e-17	4.8216e-15	Down-regulated	15.8057	15.4219	16.6246	24.0412	27.4214	26.2642
ENSBTAG00000011072	ADK	-0.92037	4.9626e-17	5.2335e-15	Down-regulated	16.9835	13.4027	16.3202	26.6528	27.2778	26.3533
ENSBTAG00000012365	ANP32A	-0.85818	5.448e-17	5.7159e-15	Down-regulated	22.2269	18.603	20.8314	34.4186	33.5085	33.5297
ENSBTAG00000007268	F13A1	-2.115	7.0792e-17	7.3894e-15	Down-regulated	1.23967	0.277794	1.18392	3.73422	3.82522	3.12499
ENSBTAG00000019028	STOX1	5.7136	8.2577e-17	8.5759e-15	Up-regulated	1.29611	2.3843	1.63324	0.0288827	0.0147933	0.0476302
ENSBTAG00000006921	ABCA6	-0.9364	8.8886e-17	9.1845e-15	Down-regulated	4.82992	4.1335	5.26862	8.28487	8.31685	8.12364
ENSBTAG00000032591	CTHRC1	-1.4639	8.9783e-17	9.2305e-15	Down-regulated	67.8332	30.5069	56.4869	128.845	129.721	130.446
ENSBTAG00000013340	BAX	0.78233	9.3545e-17	9.5692e-15	Up-regulated	190.101	209.11	196.672	106.011	102.459	105.488
ENSBTAG00000017240	DGKQ	1.0752	1.1009e-16	1.1205e-14	Up-regulated	20.7171	25.1473	20.2287	8.63074	9.51041	10.2818
ENSBTAG00000046803	GAS1	-0.77477	1.2055e-16	1.221e-14	Down-regulated	77.0976	99.3221	80.6106	137.118	128.808	132.105
ENSBTAG00000013411	ENO1	-0.71449	1.2933e-16	1.3034e-14	Down-regulated	320.882	286.567	308.108	467.618	438.02	457.242
ENSBTAG00000007827	RCOR2	-1.0331	1.3298e-16	1.3337e-14	Down-regulated	10.1818	8.83479	9.30275	17.4657	17.9995	17.1391
ENSBTAG00000001414	KCTD12	-1.1952	1.4128e-16	1.41e-14	Down-regulated	61.2545	37.0142	53.2148	108.488	102.105	104.764
ENSBTAG00000011802	COL6A1	-0.70137	1.4477e-16	1.4378e-14	Down-regulated	1154.77	1104.98	1184.76	1723.33	1656.72	1699.74
ENSBTAG00000006789	FGD5	-1.4945	1.4607e-16	1.4437e-14	Down-regulated	0.715629	0.71461	0.818104	1.87552	1.77404	2.0952
ENSBTAG00000007213	SIRPA	-0.87731	1.5471e-16	1.5218e-14	Down-regulated	12.6169	10.6604	12.6735	19.2842	21.049	19.6418
ENSBTAG00000017632	AEN	0.98936	2.05e-16	2.0068e-14	Up-regulated	44.6302	38.0502	42.0647	20.3873	17.5626	19.0443
ENSBTAG00000017877	NECTIN4	2.6453	2.4921e-16	2.4279e-14	Up-regulated	1.44526	1.30486	1.39191	0.251325	0.20325	0.145424
ENSBTAG00000005976	HSD17B7	-0.963	2.8708e-16	2.7836e-14	Down-regulated	9.81583	8.20491	9.32105	15.4724	16.1485	16.7749
ENSBTAG00000010532	KCTD11	1.1476	3.5001e-16	3.3777e-14	Up-regulated	18.5697	23.0847	18.24	7.65191	8.51577	8.32591
ENSBTAG00000045728	SCD	-0.7911	3.5179e-16	3.379e-14	Down-regulated	63.7143	68.4972	56.0029	101.301	97.5209	96.2808
ENSBTAG00000001694	TYRO3	0.81116	5.2491e-16	4.995e-14	Up-regulated	22.8628	23.7455	24.3364	12.5008	11.9382	12.2134
ENSBTAG00000027625	SFRP1	-0.83503	5.2398e-16	4.995e-14	Down-regulated	14.5502	17.2379	13.8188	23.4261	23.5547	26.7151
ENSBTAG00000003039	PSMB8	-0.9286	5.9193e-16	5.6066e-14	Down-regulated	21.4041	19.6534	21.7749	38.3763	35.2362	34.857
ENSBTAG00000006599	INHBE	-1.8269	6.4627e-16	6.0931e-14	Down-regulated	2.82728	0.820746	2.4615	6.98195	6.37615	6.40866
ENSBTAG00000008028	CHN1	-1.3715	7.3791e-16	6.9252e-14	Down-regulated	5.39659	2.81687	4.69047	9.52124	10.1165	10.76
ENSBTAG00000011171	PIEZO2	-0.86626	7.5887e-16	7.0894e-14	Down-regulated	7.72081	9.78846	10.7784	14.6432	16.5384	15.5599
ENSBTAG00000012720	ANKRD2	-1.5502	8.842e-16	8.2227e-14	Down-regulated	3.34093	2.17112	3.36796	7.35408	8.45649	7.84724
ENSBTAG00000010175	COL8A2	-1.1356	8.9162e-16	8.2542e-14	Down-regulated	11	6.86732	9.6347	18.4028	17.6099	18.9222
ENSBTAG00000021574	TCF7L2	0.77746	1.045e-15	9.6303e-14	Up-regulated	85.742	102.324	86.4357	49.7949	46.9662	48.2562
ENSBTAG00000005236	CCKBR		1.1384e-15	1.0444e-13	Up-regulated	0.541214	0.940925	0.70927	0	0	0
ENSBTAG00000017183	PDLIM3	0.80973	1.1593e-15	1.0589e-13	Up-regulated	55	55.7237	56.6095	25.9655	33.1369	27.562
ENSBTAG00000008008	TLR2	1.788	1.2899e-15	1.1729e-13	Up-regulated	2.83843	3.68295	2.73133	0.625203	0.825179	0.978143
ENSBTAG00000012518	PCDH1	1.0012	1.4625e-15	1.3202e-13	Up-regulated	7.38763	9.30496	7.88026	3.79207	3.54921	3.77194
Novel00271		1.2964	1.4648e-15	1.3202e-13	Up-regulated	5.38325	5.76412	6.28281	1.75729	2.55717	2.13057
ENSBTAG00000007071	RAI14	-0.70793	1.4792e-15	1.3273e-13	Down-regulated	74.0678	60.0631	69.8836	97.1731	103.916	101.588
ENSBTAG00000020647	RASL11B	-1.2726	1.6396e-15	1.4648e-13	Down-regulated	2.88985	3.6865	3.58038	7.55274	7.15769	7.50789
ENSBTAG00000044071	HRH2	-2.2686	1.6843e-15	1.4982e-13	Down-regulated	1.33409	0.542952	1.10755	4.66573	3.87298	4.55462
ENSBTAG00000019585	MYOM1	0.78423	1.7735e-15	1.5708e-13	Up-regulated	16.434	17.7398	17.789	8.237	10.6481	8.49943
ENSBTAG00000012182	DIRAS3	2.8407	1.9673e-15	1.7349e-13	Up-regulated	2.0371	2.96718	2.26975	0.302236	0.25331	0.362483
ENSBTAG00000021211	DPT	-0.77652	2.0551e-15	1.8045e-13	Down-regulated	34.2834	37.4942	35.9976	53.8233	57.4867	56.0752
ENSBTAG00000001000	CA13	-1.2192	2.099e-15	1.8352e-13	Down-regulated	9.52344	6.01424	10.5422	17.5627	19.4978	18.1785
ENSBTAG00000017592	GPAT3	1.3089	2.141e-15	1.8639e-13	Up-regulated	13.2084	15.6153	11.7202	5.23602	4.94825	4.63229
ENSBTAG00000020053	ZEB1	-0.77222	2.259e-15	1.9583e-13	Down-regulated	18.9957	17.3785	20.4252	28.0135	29.4198	30.6143
ENSBTAG00000012894	SAMD9	-1.568	2.419e-15	2.0882e-13	Down-regulated	1.42864	0.836367	1.31418	2.89231	3.71286	3.05903
ENSBTAG00000009495	BCAM	0.76652	3.0158e-15	2.5924e-13	Up-regulated	45.0155	48.2591	46.8453	26.2735	23.8605	24.4955
ENSBTAG00000006672	SYNCRIP	-0.7408	3.1105e-15	2.6627e-13	Down-regulated	50.4995	39.9013	43.5344	66.6088	69.5046	67.1668
ENSBTAG00000006631	GLI1	-2.5601	3.2682e-15	2.786e-13	Down-regulated	0.413838	0.062928	0.119196	1.05448	1.03051	1.13263
ENSBTAG00000004269	SGK1	-0.74203	3.6749e-15	3.1197e-13	Down-regulated	32.0842	38.7286	34.321	49.6004	56.6666	53.1108
ENSBTAG00000014377	CHD3	-0.88596	3.9776e-15	3.3627e-13	Down-regulated	42.6024	30.4037	39.7483	62.7487	62.4219	64.1597
ENSBTAG00000007202	EI24	0.80075	4.8998e-15	4.1253e-13	Up-regulated	33.0323	37.5652	34.5736	18.6478	18.3582	17.6958
ENSBTAG00000000434	CRYAB	1.0861	5.3472e-15	4.4652e-13	Up-regulated	68.7212	86.0265	68.2557	32.2589	30.7919	32.0396
ENSBTAG00000048308	ICMT	1.4182	5.345e-15	4.4652e-13	Up-regulated	83.9174	109.628	83.2469	30.5749	32.4182	30.7852
ENSBTAG00000013303	ACSS2	-1.4484	5.5366e-15	4.6046e-13	Down-regulated	1.57927	1.33857	1.29722	3.77735	3.37805	3.27939
ENSBTAG00000016571	FAM234A	0.75945	6.4102e-15	5.3095e-13	Up-regulated	42.5005	48.7108	42.8088	24.9827	22.6472	24.0674
ENSBTAG00000014906	VCAN	-1.0535	7.0306e-15	5.8e-13	Down-regulated	53.7432	35.4587	47.0236	79.9263	91.3918	85.8613
ENSBTAG00000000532	EXO5	1.5797	8.76e-15	7.1976e-13	Up-regulated	12.1873	9.19696	11.0178	3.38216	3.16142	3.30001
ENSBTAG00000002640	KALRN	-1.4084	9.0147e-15	7.3773e-13	Down-regulated	0.432125	0.500846	0.546946	1.15169	1.29572	1.11466
ENSBTAG00000045976	NT5E	-0.86528	1.0363e-14	8.4471e-13	Down-regulated	27.2127	23.0841	26.7628	41.4805	43.8437	42.1387
ENSBTAG00000007962	ATP9A	-0.87511	1.0845e-14	8.8048e-13	Down-regulated	8.06989	7.69765	7.84901	13.5931	12.4907	13.1923
ENSBTAG00000011971	NRP2	-0.74253	1.1815e-14	9.554e-13	Down-regulated	21.7374	22.3587	22.5963	33.8126	33.8396	33.5232
ENSBTAG00000010798	SLC23A1	2.8684	1.384e-14	1.1148e-12	Up-regulated	1.51043	2.12853	1.69421	0.196263	0.201046	0.263719
ENSBTAG00000016644	LVRN	-1.2366	1.7306e-14	1.3885e-12	Down-regulated	3.15331	1.86806	3.03498	5.49942	6.2627	5.51539
ENSBTAG00000017280	C3	-1.9455	1.9298e-14	1.5422e-12	Down-regulated	0.235148	0.429078	0.279381	1.05026	1.04058	1.19251
ENSBTAG00000021483	OLFML1	-1.6205	2.0095e-14	1.5997e-12	Down-regulated	6.89426	2.29501	5.44732	13.7795	13.6122	13.6492
ENSBTAG00000012607	NCAPH2	0.84009	2.0909e-14	1.658e-12	Up-regulated	26.8857	25.0291	26.7161	13.0581	13.9141	12.8891
ENSBTAG00000015978	ANXA1	-0.67338	2.1963e-14	1.7349e-12	Down-regulated	175.904	167.876	168.466	247.338	250.66	243.056
ENSBTAG00000004570	PRRX1	-1.1149	2.2426e-14	1.7646e-12	Down-regulated	135.494	80.5315	123.118	222.898	222.128	223.045
ENSBTAG00000016915	FLT1	1.0312	2.4298e-14	1.9047e-12	Up-regulated	5.89955	5.84841	6.32422	2.54462	2.98835	2.49321
ENSBTAG00000011324	EMILIN1	-1.2507	2.4993e-14	1.9517e-12	Down-regulated	34.8556	19.1606	29.1156	62.6324	59.4151	57.9004
ENSBTAG00000017549	KITLG	1.0863	2.6539e-14	2.0645e-12	Up-regulated	24.4182	24.6369	24.0731	10.3332	11.2016	9.70585
ENSBTAG00000011854	SLC38A5	-0.87028	3.5847e-14	2.778e-12	Down-regulated	13.0391	11.7822	13.0027	19.9769	23.4926	19.3196
ENSBTAG00000012987	ULK1	0.79261	3.6745e-14	2.8368e-12	Up-regulated	25.4626	30.9875	25.8642	14.629	14.7181	13.6918
ENSBTAG00000014889	DCBLD2	0.685	4.7076e-14	3.6208e-12	Up-regulated	107.328	99.0411	99.1914	57.5023	59.0663	55.8805
Novel00397		-1.7082	6.1708e-14	4.7284e-12	Down-regulated	1.01889	0.396087	0.866366	1.97081	2.484	2.34642
ENSBTAG00000019787	PAFAH1B3	-0.8596	7.7178e-14	5.8917e-12	Down-regulated	32.1463	25.0962	29.4223	46.6337	45.4252	50.742
ENSBTAG00000047361		-0.73504	8.1048e-14	6.1642e-12	Down-regulated	142.489	118.267	141.54	213.797	198.698	195.195
ENSBTAG00000015604	ZNF385A	0.83128	8.1904e-14	6.2062e-12	Up-regulated	25.1401	31.3273	29.1288	14.3516	13.5747	15.6369
ENSBTAG00000015692	HSPA4L	2.1326	8.6598e-14	6.5377e-12	Up-regulated	4.63828	6.69783	4.75755	1.04734	1.14098	1.13316
ENSBTAG00000003319	FLRT3	1.0434	1.1149e-13	8.3859e-12	Up-regulated	12.5371	15.2839	12.0574	5.65548	6.49584	5.3824
ENSBTAG00000047362	RCN1	-0.6451	1.2068e-13	9.044e-12	Down-regulated	388.816	334.726	370.392	513.241	529.449	510.282
ENSBTAG00000011909	ACVR1	-0.72295	1.2667e-13	9.4582e-12	Down-regulated	23.8304	21.4269	23.532	32.9192	34.6327	35.5047
ENSBTAG00000037686	SRPX2	-1.8002	1.2833e-13	9.5471e-12	Down-regulated	9.11749	2.187	6.9258	18.1218	20.8557	19.0305
ENSBTAG00000001228	CEND1	1.632	1.4292e-13	1.0594e-11	Up-regulated	10.2509	14.6746	11.6416	3.70253	3.47224	3.49722
ENSBTAG00000019513	C9orf50	1.2577	1.587e-13	1.1722e-11	Up-regulated	9.00238	11.452	9.3598	4.14782	3.49134	3.641
ENSBTAG00000008109	TMEM97	-0.83325	1.5928e-13	1.1722e-11	Down-regulated	16.2263	14.7459	14.4029	25.5511	24.0842	23.6917
ENSBTAG00000001085	FAM20A	1.2686	1.6453e-13	1.2065e-11	Up-regulated	9.93455	13.4069	12.6751	4.72812	4.65705	4.14845
ENSBTAG00000012898	RPS27L	0.76727	1.672e-13	1.2217e-11	Up-regulated	408.78	355.433	368.689	213.356	193.229	197.201
ENSBTAG00000006607	CCNG1	0.64253	2.1558e-13	1.5696e-11	Up-regulated	195.07	171.819	178.368	103.91	104.425	108.65
ENSBTAG00000001745	LUM	-0.81544	2.3793e-13	1.72e-11	Down-regulated	326.498	234.675	278.635	439.649	449.527	453.759
ENSBTAG00000003661	SLC35F2	-0.92255	2.3724e-13	1.72e-11	Down-regulated	15.4802	12.77	14.7862	23.2471	26.6989	24.1621
ENSBTAG00000012715	KIF26B	-0.7837	2.6136e-13	1.8828e-11	Down-regulated	7.22274	6.79203	7.74652	11.3748	10.7016	11.9036
ENSBTAG00000046104	B3GALNT1	-1.1986	2.7153e-13	1.9492e-11	Down-regulated	7.70105	4.8911	6.26215	13.4331	12.3755	13.5216
ENSBTAG00000019929	ITGAV	-0.63647	2.7875e-13	1.994e-11	Down-regulated	111.376	106.941	112.331	154.502	156.952	154.82
ENSBTAG00000014601	SGCB	0.68785	2.827e-13	2.0153e-11	Up-regulated	31.984	33.4384	33.0342	18.5207	18.6216	18.2712
ENSBTAG00000009868	VGF	-0.7389	2.9602e-13	2.1028e-11	Down-regulated	35.3922	35.3154	35.0812	54.2435	50.3919	55.418
ENSBTAG00000047349		5.6939	3.0241e-13	2.1408e-11	Up-regulated	7.52346	4.73948	5.88172	0.15739	0.161225	0
ENSBTAG00000005997	ABCB1	0.88971	3.0451e-13	2.1483e-11	Up-regulated	7.07455	8.38476	8.49745	3.81626	4.04624	3.85631
ENSBTAG00000017200	RHOJ	-1.6969	3.2621e-13	2.2934e-11	Down-regulated	2.49544	0.8371	1.98201	5.62761	4.85954	5.21545
ENSBTAG00000008079	NRBP2	-1.2493	3.6164e-13	2.5338e-11	Down-regulated	7.03707	3.59428	6.3794	11.93	12.7485	12.1426
ENSBTAG00000014132	SNED1	-1.1258	3.8511e-13	2.6891e-11	Down-regulated	2.22075	2.43861	2.84799	4.36557	5.22465	5.27467
ENSBTAG00000025848	RBM3	-0.77721	3.9531e-13	2.7509e-11	Down-regulated	179.143	141.874	194.978	265.761	273.302	264.175
ENSBTAG00000000283	CSF1	1.0293	4.2637e-13	2.957e-11	Up-regulated	110.638	91.4056	110.661	47.353	43.83	47.8719
ENSBTAG00000014058	LDB2	-2.1092	5.004e-13	3.4354e-11	Down-regulated	0.799567	0.851072	1.30501	4.09807	3.07849	4.37667
ENSBTAG00000020481	GXYLT2	-0.84503	5.0008e-13	3.4354e-11	Down-regulated	19.6222	27.8116	21.5508	38.7815	35.7503	37.554
Novel01209		-1.9387	4.9716e-13	3.4354e-11	Down-regulated	0.235387	0.180083	0.318861	0.716327	0.957779	0.887002
ENSBTAG00000002978	PRKG2	-2.1359	5.3479e-13	3.6471e-11	Down-regulated	0.578921	0.271134	0.863736	2.06516	2.52885	2.27042
ENSBTAG00000009705	SERPINF1	-0.62792	5.3301e-13	3.6471e-11	Down-regulated	292.145	261.593	300.642	396.159	398.492	403.558
ENSBTAG00000006985	TM7SF3	0.77224	5.855e-13	3.9796e-11	Up-regulated	20.4499	25.4401	21.6973	11.9364	12.5424	11.367
ENSBTAG00000014966	PLXNB2	0.61922	6.4974e-13	4.4016e-11	Up-regulated	135.988	147.11	137.157	84.2333	80.5282	83.171
ENSBTAG00000031252	CD82	0.81859	7.3382e-13	4.9549e-11	Up-regulated	41.4178	52.3061	48.3729	25.4637	24.483	23.0055
ENSBTAG00000004066	PARP8	-0.84704	7.4922e-13	5.0422e-11	Down-regulated	8.2508	5.99299	8.04583	11.7732	12.123	12.5384
ENSBTAG00000004280	SRPX	-0.6725	7.8354e-13	5.2559e-11	Down-regulated	49.1396	49.4406	51.0704	71.6237	72.7793	71.9126
ENSBTAG00000002688	ATP1B1	1.0258	8.3636e-13	5.5919e-11	Up-regulated	49.6313	61.7719	48.0336	22.4687	24.8247	23.6433
ENSBTAG00000021879	VCL	-0.64941	9.4727e-13	6.3128e-11	Down-regulated	60.6419	48.5032	54.3823	74.271	81.6349	77.1006
ENSBTAG00000002227	LRIG3	-0.76559	9.888e-13	6.5681e-11	Down-regulated	8.71927	8.81566	9.20727	13.0767	14.9414	13.2356
ENSBTAG00000001835	GJA1	-0.61584	1.025e-12	6.7868e-11	Down-regulated	191.348	179.143	182.185	247.666	253.514	267.245
ENSBTAG00000016092	SPATS2L	-0.65148	1.0308e-12	6.8027e-11	Down-regulated	55.5783	49.9875	54.4064	74.1619	81.1916	72.7609
ENSBTAG00000002977	ECE1	0.65179	1.0642e-12	7.0006e-11	Up-regulated	88.0922	100.765	90.7336	56.6258	49.6062	54.9139
ENSBTAG00000014636	ZFHX3	-0.762	1.195e-12	7.8358e-11	Down-regulated	3.22567	2.66866	3.20553	4.82662	4.56298	4.61722
ENSBTAG00000001209	PHLDB2	-0.63366	1.2735e-12	8.324e-11	Down-regulated	46.93	43.0424	50.1326	62.2889	69.143	65.9086
ENSBTAG00000001027	SERPINH1	-0.60346	1.295e-12	8.4375e-11	Down-regulated	967.553	840.794	911.684	1264.58	1257.02	1229.07
ENSBTAG00000006253	FLNC	0.61117	1.3139e-12	8.5334e-11	Up-regulated	100.349	118.672	105.839	64.0052	64.297	64.3671
ENSBTAG00000001303	HSPB8	1.0452	1.3611e-12	8.8123e-11	Up-regulated	103.808	138.823	120.36	50.0945	56.5682	52.6682
ENSBTAG00000014809	ANXA6	-0.91829	1.4549e-12	9.3896e-11	Down-regulated	131.984	88.3402	121.493	199.051	195.451	192.627
ENSBTAG00000020607	ABCB6	0.7555	1.5271e-12	9.8248e-11	Up-regulated	19.0578	23.0259	19.4954	11.2694	10.705	11.0555
ENSBTAG00000000648	ADAMTS5	-1.0731	1.6226e-12	1.0407e-10	Down-regulated	7.99196	5.14587	7.87386	12.3117	14.3409	13.5695
ENSBTAG00000015718	CASP8	-0.94558	1.6957e-12	1.0841e-10	Down-regulated	5.08971	4.00798	5.08264	8.53745	8.25963	8.00148
ENSBTAG00000003049	MICALL2	0.69273	1.7517e-12	1.1165e-10	Up-regulated	34.0627	33.2712	32.0762	18.6675	18.7448	18.3669
ENSBTAG00000010082	COL15A1	-0.76598	1.9649e-12	1.2484e-10	Down-regulated	5.54436	6.07906	5.84546	8.71234	8.93298	9.28288
ENSBTAG00000018517	VLDLR	-0.72339	2.0389e-12	1.2915e-10	Down-regulated	35.4246	27.1639	31.6923	46.2535	46.0625	49.063
ENSBTAG00000003505	DCN	-0.60047	2.0639e-12	1.301e-10	Down-regulated	483.209	502.516	490.89	651.35	693.95	685.129
ENSBTAG00000020590	FZD2	-0.6912	2.0667e-12	1.301e-10	Down-regulated	36.3504	30.1473	34.4112	50.8871	48.05	48.9383
ENSBTAG00000013535	DFFA	0.77774	2.1509e-12	1.3457e-10	Up-regulated	25.5228	27.2136	24.2913	12.7552	14.8404	13.1573
ENSBTAG00000015549	PCDH18	-0.68075	2.1443e-12	1.3457e-10	Down-regulated	13.3307	13.4946	11.8273	18.7689	19.1911	18.2202
ENSBTAG00000037640	PID1	-0.74141	2.6268e-12	1.6384e-10	Down-regulated	15.3808	13.4193	14.5902	21.0219	22.1167	22.7135
Novel01087		-1.1044	2.6865e-12	1.6706e-10	Down-regulated	2.95615	2.61922	2.89683	5.0956	5.41053	6.03013
ENSBTAG00000021151	MYH10	-1.1658	2.7306e-12	1.6929e-10	Down-regulated	122.756	65.1846	106.694	196.27	206.044	199.398
ENSBTAG00000021654	GAS2	-1.3445	2.7761e-12	1.7159e-10	Down-regulated	2.79667	1.74973	2.23822	4.44243	5.53704	5.70199
ENSBTAG00000013498	HTR2A	-1.2476	2.7855e-12	1.7165e-10	Down-regulated	1.64132	0.949484	1.51072	2.93824	3.12224	2.80136
ENSBTAG00000007490	SULF2	0.62751	2.8091e-12	1.7259e-10	Up-regulated	79.5738	73.3221	78.6892	47.9985	43.9807	43.9696
ENSBTAG00000005761	DEDD2	1.04	3.4801e-12	2.1317e-10	Up-regulated	8.32844	10.7612	9.27132	3.78926	4.4428	4.26627
ENSBTAG00000030162	AXIN2	-1.615	3.6253e-12	2.214e-10	Down-regulated	0.727698	0.508314	0.561651	1.70168	1.49242	1.80675
ENSBTAG00000002606	LGR4	-0.66097	3.9504e-12	2.4054e-10	Down-regulated	25.6719	25.0739	23.8984	33.4226	38.4934	35.1911
ENSBTAG00000016267	SERPING1	-0.80021	4.1536e-12	2.5216e-10	Down-regulated	12.6605	15.213	14.806	24.0941	21.6963	21.5056
ENSBTAG00000007241	SLAMF9	-1.9998	4.8203e-12	2.9177e-10	Down-regulated	1.55138	0.651832	1.15237	4.31048	3.81535	4.09479
ENSBTAG00000014609	PPP1R12A	-0.68736	5.2617e-12	3.1755e-10	Down-regulated	28.5137	22.5534	25.5704	35.1732	37.6834	39.2485
ENSBTAG00000000738	DAPK1	0.79301	5.2967e-12	3.1872e-10	Up-regulated	8.92617	9.98515	9.73579	4.49899	5.15875	5.33606
ENSBTAG00000001078		0.65683	5.6393e-12	3.3834e-10	Up-regulated	44.0243	50.4873	47.4901	25.6598	28.6592	27.3366
ENSBTAG00000032617	FBXO44	1.2291	5.7887e-12	3.4629e-10	Up-regulated	7.52423	10.2504	9.92266	3.49263	3.55289	3.65312
ENSBTAG00000003238	MEOX2	-1.5277	6.2353e-12	3.7192e-10	Down-regulated	15.2085	5.30437	10.9405	28.4741	27.4818	26.7282
ENSBTAG00000012319	KCNE5	1.3485	6.3736e-12	3.7906e-10	Up-regulated	140.691	106.325	131.829	45.8961	47.97	41.2961
ENSBTAG00000015648	DNAJC21	0.70978	6.4991e-12	3.854e-10	Up-regulated	34.7313	31.7955	33.6388	18.2805	19.4733	17.8287
ENSBTAG00000000894	PGK1	-0.82269	6.8098e-12	4.0267e-10	Down-regulated	95.2108	66.374	81.1461	129.73	129.725	130.678
ENSBTAG00000004135	LMTK2	0.66475	7.0387e-12	4.15e-10	Up-regulated	21.245	24.9072	21.4344	13.6545	12.4452	12.5048
ENSBTAG00000000163	DDIT4	0.62653	8e-12	4.7032e-10	Up-regulated	115.387	120.359	114.6	67.812	68.4714	69.4596
ENSBTAG00000009049	LOC507581	-0.8746	8.1946e-12	4.8038e-10	Down-regulated	6.92935	5.9878	6.94785	11.6093	10.8165	10.622
ENSBTAG00000027446	RSU1	-0.64339	8.8161e-12	5.1534e-10	Down-regulated	67.1744	54.6382	62.8269	88.322	88.9962	84.5454
ENSBTAG00000012738	ZNF827	-1.0843	9.6452e-12	5.622e-10	Down-regulated	2.41075	1.66446	2.45653	4.23442	4.25551	4.09725
ENSBTAG00000003425	MGME1	1.2307	9.7876e-12	5.6887e-10	Up-regulated	7.24923	5.56927	6.60326	2.29276	2.66318	2.56565
ENSBTAG00000002350	PIK3R2	0.63912	9.8698e-12	5.7203e-10	Up-regulated	39.1235	38.6226	36.9394	23.7599	20.244	22.7279
ENSBTAG00000031715	PCMTD2	0.68786	1.0487e-11	6.0609e-10	Up-regulated	21.3326	24.6746	21.481	13.2042	12.1141	12.6225
ENSBTAG00000020528	PCOLCE	-0.57945	1.1743e-11	6.7674e-10	Down-regulated	752.637	683.445	766.118	1008.2	986.715	990.784
ENSBTAG00000009761	ACTR2	-0.60534	1.2203e-11	7.0132e-10	Down-regulated	134.784	106.927	120.221	161.942	170.272	167.899
ENSBTAG00000003692	UCP2	1.3374	1.2507e-11	7.1676e-10	Up-regulated	6.28993	5.75892	5.77659	2.34956	2.15494	1.89227
ENSBTAG00000019070	PMP22	-0.73795	1.439e-11	8.2238e-10	Down-regulated	42.4477	32.0687	39.0154	54.3296	60.9468	56.8095
ENSBTAG00000031524	PMEPA1	-0.89771	1.5445e-11	8.8018e-10	Down-regulated	66.7984	50.6622	67.4566	111.034	97.2987	104.425
ENSBTAG00000013347	DMPK	0.61224	1.6154e-11	9.1806e-10	Up-regulated	105.009	121.96	106.183	66.4021	65.9924	65.0465
ENSBTAG00000045877	TSC22D3	-0.78578	1.6894e-11	9.5743e-10	Down-regulated	30.0482	26.8709	27.7087	41.9624	45.0025	45.4716
ENSBTAG00000032782	INSC	-2.5796	1.7001e-11	9.6085e-10	Down-regulated	0.463537	0.0779047	0.319723	1.57553	1.56269	1.56716
ENSBTAG00000013403	AGBL5	1.0063	1.7446e-11	9.8329e-10	Up-regulated	5.97251	6.59038	5.97666	2.90395	2.95938	2.50141
ENSBTAG00000012463	ZMAT3	0.88957	1.7632e-11	9.9105e-10	Up-regulated	45.4479	39.1665	48.2651	21.843	22.5995	20.6737
ENSBTAG00000012834	ARSI	-1.5335	1.8947e-11	1.062e-09	Down-regulated	1.87356	0.656004	1.66506	3.61365	3.62405	3.83391
ENSBTAG00000022294	FADS1	-0.66272	1.9545e-11	1.0925e-09	Down-regulated	37.481	38.5116	37.5612	55.6605	52.1662	55.114
ENSBTAG00000004515	KCNK1	1.718	2.103e-11	1.1723e-09	Up-regulated	3.09396	4.61596	3.6303	0.961858	0.985296	1.17178
ENSBTAG00000006606	RFLNB	-1.1137	2.1247e-11	1.1812e-09	Down-regulated	28.8525	15.9953	27.3438	47.7527	47.7329	46.6564
ENSBTAG00000005180	RBMS1	-0.67004	2.1462e-11	1.1899e-09	Down-regulated	33.5967	26.9908	31.5626	42.9353	46.2026	44.043
ENSBTAG00000016566	ITGA9	-1.0852	2.1827e-11	1.2069e-09	Down-regulated	2.17179	2.09497	2.09358	4.41074	4.26167	3.5642
ENSBTAG00000015185	MRGPRF	-0.75993	2.1921e-11	1.2088e-09	Down-regulated	23.1482	16.8027	21.48	31.6308	31.1282	31.7486
ENSBTAG00000047186	NME2	-0.68407	2.3552e-11	1.2953e-09	Down-regulated	114.728	94.9143	94.249	155.169	146.123	141.789
ENSBTAG00000034529	HMGA1	0.73036	2.3707e-11	1.3003e-09	Up-regulated	26.2421	30.5184	26.6855	16.0226	14.1508	15.368
ENSBTAG00000013869	SH3BP4	-0.61597	2.5389e-11	1.3889e-09	Down-regulated	26.0966	21.6909	26.1035	34.6988	34.1713	33.9344
ENSBTAG00000000111	UGP2	-0.60429	2.7816e-11	1.5167e-09	Down-regulated	63.5462	67.7016	62.7289	88.432	88.0377	90.8305
ENSBTAG00000032092	CDH11	-0.63343	2.7874e-11	1.5167e-09	Down-regulated	288.043	228.749	287.762	366.771	385.492	381.403
ENSBTAG00000021799	RCN3	-0.57863	2.798e-11	1.5184e-09	Down-regulated	256.161	243.215	227.458	340.136	319.374	324.749
ENSBTAG00000007566	CEP170	-0.63585	2.806e-11	1.5187e-09	Down-regulated	25.3299	23.2857	26.9496	33.3977	37.8234	35.3837
ENSBTAG00000018082	QPRT	-0.78324	3.0179e-11	1.6291e-09	Down-regulated	17.7935	15.7151	18.6044	29.4832	26.8378	25.0362
ENSBTAG00000038495	DCLK1	-0.61242	3.1018e-11	1.67e-09	Down-regulated	86.3205	78.122	85.2975	107.941	127.671	111.115
ENSBTAG00000038047	H2AFX	0.68633	3.7579e-11	2.0179e-09	Up-regulated	50.7942	52.2743	50.8135	29.8004	28.351	28.5303
ENSBTAG00000005321	CADPS	-2.1177	3.8817e-11	2.079e-09	Down-regulated	0.253953	0.17629	0.267138	0.826235	0.892745	1.03279
ENSBTAG00000013861	SLC8A1	-0.80403	4.1171e-11	2.1993e-09	Down-regulated	6.92203	5.77443	6.94815	10.6662	10.0234	10.4401
ENSBTAG00000027924	SNX18	0.58749	4.1528e-11	2.2126e-09	Up-regulated	68.8447	70.2478	69.247	42.8694	42.0713	40.7649
ENSBTAG00000025462	GADD45B	-0.68956	4.2749e-11	2.2717e-09	Down-regulated	26.1272	30.9982	31.1566	44.4847	41.7881	42.6942
ENSBTAG00000002758	THBD	1.0226	4.2946e-11	2.2762e-09	Up-regulated	6.29709	8.26668	7.07688	3.63391	3.09797	2.90433
ENSBTAG00000004993	NXT1	0.85814	4.4826e-11	2.3698e-09	Up-regulated	38.5707	37.679	39.8421	19.7039	17.9858	20.3754
ENSBTAG00000008739	SAMD11	0.94096	4.5093e-11	2.3778e-09	Up-regulated	9.06758	10.3083	9.45185	4.5737	4.23175	4.79657
ENSBTAG00000017833	RNF19A	-0.61182	4.8131e-11	2.5314e-09	Down-regulated	25.7635	21.0471	25.1023	32.3611	33.9843	33.4584
ENSBTAG00000015346	NASP	0.72126	4.9368e-11	2.5898e-09	Up-regulated	24.351	22.3009	23.2529	11.6703	14.0717	12.7635
ENSBTAG00000010449	MOCS1	0.72003	5.0517e-11	2.6433e-09	Up-regulated	18.5231	21.0035	17.8066	11.0271	10.076	10.4194
ENSBTAG00000013674	EDNRA	-0.7029	5.2075e-11	2.7179e-09	Down-regulated	12.0736	9.30663	11.4624	15.5724	16.5649	16.4324
ENSBTAG00000005178	MMAB	-0.97832	5.6101e-11	2.9131e-09	Down-regulated	15.8565	10.5784	13.2268	24.7817	22.0439	24.1617
ENSBTAG00000008528	SLC25A1	-0.59378	5.6023e-11	2.9131e-09	Down-regulated	135.557	120.46	126.489	179.107	163.999	180.54
ENSBTAG00000001096	PRKRA	-0.89806	5.6257e-11	2.9138e-09	Down-regulated	10.556	7.49066	8.94496	14.208	16.739	14.7927
ENSBTAG00000003432	ZAN	3.0591	5.9345e-11	3.066e-09	Up-regulated	0.249711	0.392653	0.303221	0.0290877	0.0417151	0.0319788
ENSBTAG00000012995	MCUB	-0.79355	5.9647e-11	3.0739e-09	Down-regulated	17.3837	13.2274	16.3631	25.9421	24.2284	23.7606
ENSBTAG00000006828	RAPGEF3	1.2412	6.1364e-11	3.1544e-09	Up-regulated	3.13012	2.87313	3.05325	1.23408	1.18431	1.05683
ENSBTAG00000000073	LRPAP1	-0.7954	6.6633e-11	3.4167e-09	Down-regulated	70.0179	51.315	62.9437	101.84	94.9727	93.6409
ENSBTAG00000010626	SH3GLB2	0.64783	6.709e-11	3.4315e-09	Up-regulated	41.4535	48.0335	44.2222	25.9476	26.1611	25.215
ENSBTAG00000006419	TNNT1	0.59901	6.7312e-11	3.4342e-09	Up-regulated	202.155	217.403	191.381	107.078	129.867	128.961
ENSBTAG00000016221	AMOT	-0.98509	6.7505e-11	3.4355e-09	Down-regulated	2.32812	3.21595	2.34696	4.49144	4.73822	4.90838
ENSBTAG00000007917	TSHZ2	-1.4376	6.9063e-11	3.5061e-09	Down-regulated	3.28633	1.7784	3.14588	6.83653	5.87218	7.51604
ENSBTAG00000008240	GALNT15	-2.3688	7.2653e-11	3.6792e-09	Down-regulated	0.447303	0.144905	0.274474	1.05658	1.38865	1.64378
Novel01344		-1.9856	7.9627e-11	4.0224e-09	Down-regulated	0.733321	0.189226	0.716852	2.05011	1.84339	2.02849
ENSBTAG00000003079	TIGD3	2.0906	8.3192e-11	4.1922e-09	Up-regulated	2.27447	3.34478	2.5644	0.552198	0.408528	0.775717
ENSBTAG00000021999	CPT1A	1.0787	8.4682e-11	4.2568e-09	Up-regulated	14.8207	19.6977	15.4456	7.4553	7.19573	6.7574
ENSBTAG00000034147	OLFML2B	-0.78841	8.5801e-11	4.3025e-09	Down-regulated	6.74697	5.93893	7.65748	10.8793	10.6031	10.4058
ENSBTAG00000003180	TMEM201	0.86559	8.7887e-11	4.3963e-09	Up-regulated	10.7634	12.1979	11.1112	5.87352	5.36902	5.69499
ENSBTAG00000018152	MYADM	-1.1952	9.4076e-11	4.6944e-09	Down-regulated	87.3995	43.0955	74.7979	145.685	139.976	142.221
ENSBTAG00000010661	DPYSL3	-1.1039	1.0475e-10	5.2015e-09	Down-regulated	106.297	56.958	97.2857	168.257	171.175	170.209
ENSBTAG00000032996	P4HA1	-0.57362	1.0466e-10	5.2015e-09	Down-regulated	75.4343	79.2115	68.3834	101.802	98.9139	100.114
ENSBTAG00000019164	RHOBTB1	-0.84801	1.1004e-10	5.4513e-09	Down-regulated	5.58599	4.84867	5.86582	9.28779	8.85074	8.48725
ENSBTAG00000010229	LAMA2	-0.59652	1.1165e-10	5.5175e-09	Down-regulated	10.8002	11.8055	11.6907	14.4844	16.8724	15.682
ENSBTAG00000019832	TGFBR2	-0.61154	1.1364e-10	5.6025e-09	Down-regulated	21.4678	17.3163	21.1296	28.0957	28.1086	26.9171
ENSBTAG00000003349	JAKMIP2	-0.94069	1.1841e-10	5.8236e-09	Down-regulated	3.93163	2.51623	3.23598	5.4969	5.99666	5.41229
ENSBTAG00000013308	RBMX	-0.62209	1.2319e-10	6.0438e-09	Down-regulated	53.5646	42.3703	53.3999	68.7504	69.5654	70.4259
ENSBTAG00000017685	JUP	0.59935	1.2468e-10	6.0881e-09	Up-regulated	45.6028	49.3572	44.4114	29.4664	25.4314	28.4227
ENSBTAG00000011619	RASIP1	-1.1686	1.2462e-10	6.0881e-09	Down-regulated	1.51771	1.20809	1.79607	3.04388	3.03491	3.15307
ENSBTAG00000002982	PITPNM3	-2.1107	1.2734e-10	6.2029e-09	Down-regulated	0.405661	0.13879	0.321312	1.12869	1.1714	1.11025
ENSBTAG00000005260	SPP1	-1.1135	1.3136e-10	6.3834e-09	Down-regulated	18.3778	10.5534	15.4128	27.7671	28.0546	31.4668
ENSBTAG00000018653	NABP1	0.81976	1.3233e-10	6.4155e-09	Up-regulated	13.5275	16.9946	14.5647	6.69752	8.23771	8.2188
ENSBTAG00000015390	FN3KRP	0.69427	1.328e-10	6.4231e-09	Up-regulated	31.7558	36.2753	33.2932	17.5365	19.1274	20.1019
ENSBTAG00000046671	WFS1	1.0508	1.3656e-10	6.5891e-09	Up-regulated	16.2708	21.1243	17.1232	8.09504	6.74062	8.97126
ENSBTAG00000006823	CMYA5	0.81982	1.3819e-10	6.6525e-09	Up-regulated	5.09457	5.22812	5.93091	2.43291	3.28277	2.64644
ENSBTAG00000019242	CHRNB1	0.71495	1.4011e-10	6.729e-09	Up-regulated	16.8024	19.3571	18.724	9.21707	10.4337	10.6655
Novel01009		-1.6894	1.4206e-10	6.8063e-09	Down-regulated	3.29355	0.849869	2.31408	5.74966	6.41376	6.86102
Novel00788		-3.1802	1.4303e-10	6.8369e-09	Down-regulated	0.223184	0	0.22499	1.00091	1.43542	1.28903
ENSBTAG00000045507	ZNF469	-0.94043	1.4526e-10	6.9273e-09	Down-regulated	3.50829	2.59515	3.96659	6.16971	5.57652	5.80359
ENSBTAG00000012052	PADI4	-1.8288	1.566e-10	7.4508e-09	Down-regulated	7.2472	1.15711	6.57525	17.0474	14.7593	16.7859
ENSBTAG00000011482	SLC43A2	0.73895	1.5722e-10	7.4631e-09	Up-regulated	12.8996	11.5773	12.6597	6.69233	7.03473	6.46928
ENSBTAG00000014650	NFATC2IP	0.89791	1.6364e-10	7.7497e-09	Up-regulated	12.3859	15.2563	12.4043	6.73632	6.47452	6.24775
ENSBTAG00000030855	CHCHD6	1.1042	1.6428e-10	7.7623e-09	Up-regulated	11.7664	13.772	13.225	4.85229	5.39658	6.09666
ENSBTAG00000031837	IMPDH2	0.66084	1.7799e-10	8.3904e-09	Up-regulated	39.1667	40.4321	41.3218	23.431	22.5187	23.3865
ENSBTAG00000013912	TXNRD1	1.9919	1.8261e-10	8.5886e-09	Up-regulated	90.3902	139.505	97.4954	24.299	25.6371	24.5124
ENSBTAG00000002018	EIF5A	-0.58269	1.8382e-10	8.6255e-09	Down-regulated	260.403	209.948	252.102	333.613	327.182	321.562
ENSBTAG00000006751	PAPD4	-0.7693	1.8927e-10	8.8556e-09	Down-regulated	14.2854	11.9541	15.4275	19.5555	23.2396	21.7354
ENSBTAG00000013724	ATG4A	-0.85084	1.8959e-10	8.8556e-09	Down-regulated	9.40697	8.84638	10.3731	14.9792	15.472	16.3994
ENSBTAG00000004005	WDR7	0.66025	1.9851e-10	9.2513e-09	Up-regulated	13.1886	16.0395	13.8238	8.23758	8.27695	8.15987
ENSBTAG00000013242	MYMK	0.70778	2.0689e-10	9.6197e-09	Up-regulated	61.6453	60.0259	71.9389	34.9939	37.0186	35.5497
Novel01250		-0.75409	2.1568e-10	1.0006e-08	Down-regulated	19.8088	14.4059	18.33	25.3525	28.3388	26.8658
ENSBTAG00000037907	DSEL	-0.59838	2.2546e-10	1.0436e-08	Down-regulated	25.7127	21.7539	25.5098	33.0064	34.4099	32.9011
ENSBTAG00000022825	BRI3	-0.66148	2.2786e-10	1.0523e-08	Down-regulated	80.5487	71.9643	81.6896	115.48	106.829	113.742
ENSBTAG00000002390	CCDC184	-1.2065	2.3607e-10	1.0878e-08	Down-regulated	2.64292	1.53882	2.61876	4.88579	4.31698	5.06593
ENSBTAG00000014659	NEMP1	1.6023	2.4144e-10	1.11e-08	Up-regulated	6.83407	4.9117	5.8589	2.03576	1.38002	1.84314
ENSBTAG00000004046	DTX4	-1.0019	2.4678e-10	1.132e-08	Down-regulated	8.31417	5.33666	8.45763	13.2746	12.778	14.1965
ENSBTAG00000013363	CAP1	-0.74031	2.5358e-10	1.1606e-08	Down-regulated	74.2163	52.7648	65.0753	96.6689	97.7507	97.12
ENSBTAG00000022155	FSTL1	-0.53836	2.7429e-10	1.2526e-08	Down-regulated	470.965	408.645	452.091	570.114	593.988	591.615
ENSBTAG00000044027	ITGBL1	-2.108	2.7983e-10	1.2751e-08	Down-regulated	0.62365	0.56425	0.660131	1.75804	2.81592	2.67075
ENSBTAG00000021466	COL3A1	-0.53482	2.8383e-10	1.2904e-08	Down-regulated	3814.17	3203.91	3917.99	4671.43	4913.27	4802.4
ENSBTAG00000047998	COL5A1	-0.53423	3.0061e-10	1.3637e-08	Down-regulated	520.892	540.561	554.99	726.816	680.835	714.172
Novel00542		-1.0142	3.0263e-10	1.3698e-08	Down-regulated	1.45234	0.952608	1.52741	2.2774	2.52249	2.42413
Novel01678		-1.6281	3.414e-10	1.5419e-08	Down-regulated	0.619558	0.185244	0.533341	1.12747	1.41444	1.23561
ENSBTAG00000010502	SERTAD3	-0.78883	3.4592e-10	1.5589e-08	Down-regulated	22.7986	16.8636	21.4898	31.4574	30.398	34.1123
ENSBTAG00000004906	CCNE2	1.2454	3.5168e-10	1.5813e-08	Up-regulated	5.84315	6.82339	5.74746	2.58777	2.56147	1.88599
ENSBTAG00000027020	COL5A2	-0.53277	3.5329e-10	1.5851e-08	Down-regulated	898.695	754.857	908.5	1088.85	1158.7	1118.35
ENSBTAG00000005015	SFXN3	-0.65494	3.6233e-10	1.6221e-08	Down-regulated	18.0107	15.8574	19.0344	24.7114	25.9751	24.9331
ENSBTAG00000009703	MYH7	1.1705	4.0748e-10	1.8202e-08	Up-regulated	7.8293	9.88903	7.51714	2.62135	3.76835	3.77795
ENSBTAG00000008389	HTRA1	-0.53534	4.1738e-10	1.8604e-08	Down-regulated	431.47	480.8	455.854	599.935	603.399	593.67
ENSBTAG00000004460	RFWD3	0.91786	4.1896e-10	1.8634e-08	Up-regulated	7.42725	6.16466	7.50416	3.31913	3.22475	3.5926
ENSBTAG00000011803	MYH3	0.72491	4.2219e-10	1.8737e-08	Up-regulated	274.913	245.3	280.046	129.785	167.46	142.685
ENSBTAG00000007897	POMC	0.85654	4.3723e-10	1.9362e-08	Up-regulated	18.9211	22.595	19.3895	10.0584	10.0572	10.3533
ENSBTAG00000046177	IGFN1	1.235	4.5834e-10	2.0209e-08	Up-regulated	1.04237	1.28109	1.1158	0.468158	0.406221	0.448083
ENSBTAG00000003369	SYT12	-1.3486	4.5788e-10	2.0209e-08	Down-regulated	1.62175	1.15081	2.10875	3.78259	3.72669	3.78773
ENSBTAG00000047202	GRIN1	1.7596	4.6185e-10	2.0321e-08	Up-regulated	1.34349	2.08419	1.64252	0.498127	0.420218	0.434888
ENSBTAG00000045789	TNNT2	0.56529	4.9633e-10	2.179e-08	Up-regulated	358.176	365.653	363.725	210.959	231.643	224.137
ENSBTAG00000015177	PRSS23	-1.0359	5.3733e-10	2.354e-08	Down-regulated	63.6443	35.8563	60.5331	99.3135	100.328	98.9171
ENSBTAG00000010963	IL16	-3.3082	5.5215e-10	2.4086e-08	Down-regulated	0.168793	0.0105686	0.0400374	0.80406	0.729819	0.458773
ENSBTAG00000030333	AOC3	-1.3037	5.5153e-10	2.4086e-08	Down-regulated	2.06073	0.899886	1.71785	3.31755	3.45387	3.7515
ENSBTAG00000017564	CGN	0.757	5.6163e-10	2.4448e-08	Up-regulated	6.53338	6.53497	6.00789	3.16866	3.34478	3.72485
ENSBTAG00000017956	KCTD15	-0.72819	5.9605e-10	2.5891e-08	Down-regulated	33.6813	24.2494	29.716	43.9435	43.1098	44.8535
ENSBTAG00000009836	CHGA	1.5628	6.1157e-10	2.6509e-08	Up-regulated	5.18138	7.93241	6.40132	1.9211	1.96792	2.0872
ENSBTAG00000013952	HNRNPD	-0.56305	6.1479e-10	2.6592e-08	Down-regulated	94.3686	76.6983	88.2053	113.687	118.872	115.3
ENSBTAG00000024958	FAM214A	0.65071	6.4504e-10	2.7827e-08	Up-regulated	22.6232	25.6694	22.8898	13.1254	13.9329	14.0374
ENSBTAG00000005140	LOC535280	-0.57805	6.4606e-10	2.7827e-08	Down-regulated	125.862	105.285	117.825	164.55	153.212	154.996
ENSBTAG00000019378	KIAA1755	-2.4445	6.5575e-10	2.8185e-08	Down-regulated	0.189289	0.0251853	0.202747	0.679122	0.608712	0.78662
ENSBTAG00000008597	SLC45A4	0.95455	6.6414e-10	2.8485e-08	Up-regulated	6.84797	9.16037	7.56164	3.896	3.6569	3.45301
ENSBTAG00000008331	TMEM54	1.1346	6.73e-10	2.8805e-08	Up-regulated	7.35173	8.11159	7.07981	3.46169	3.07533	2.7617
ENSBTAG00000004645	ADAMTSL3	-1.0924	6.764e-10	2.889e-08	Down-regulated	2.26145	1.32392	2.30508	3.95373	3.93135	3.53967
Novel00057		-1.8032	6.8315e-10	2.9118e-08	Down-regulated	0.194801	0.0728523	0.275989	0.496514	0.574954	0.658597
ENSBTAG00000015996	GPC1	-0.5302	6.8514e-10	2.9142e-08	Down-regulated	199.879	185.945	195.594	270.037	240.65	250.645
ENSBTAG00000013856	SSBP2	-0.63046	6.8823e-10	2.9213e-08	Down-regulated	27.8263	26.2125	27.8498	37.5195	39.2738	38.2339
ENSBTAG00000012467	MASP1	-1.0151	6.9583e-10	2.9474e-08	Down-regulated	2.23803	1.28638	1.89515	3.14297	3.40757	3.41753
ENSBTAG00000012442	CTSB	-0.52626	7.3218e-10	3.095e-08	Down-regulated	390.092	455.173	405.623	544.444	540.186	547.445
ENSBTAG00000037400	TNRC18	-0.77537	7.7008e-10	3.2485e-08	Down-regulated	37.2772	26.1387	33.0645	50.8629	48.5374	50.6308
ENSBTAG00000010462	ROBO2	-0.84659	8.0175e-10	3.3751e-08	Down-regulated	2.61624	3.04947	2.80788	4.15021	4.60649	5.05598
Novel01006		-0.75145	8.4536e-10	3.5514e-08	Down-regulated	2.22771	1.97332	2.43415	3.24153	3.62286	3.27907
ENSBTAG00000005213	ZWILCH	0.81387	8.6078e-10	3.6088e-08	Up-regulated	10.4894	9.48583	9.18689	5.17834	5.39264	4.48255
ENSBTAG00000008987	SOCS5	-0.65919	8.6348e-10	3.6127e-08	Down-regulated	11.5771	9.11647	10.7443	15.0599	14.7299	15.2909
ENSBTAG00000023929	FOSL2	-0.54536	8.7571e-10	3.6564e-08	Down-regulated	89.6544	79.2491	89.8753	116.098	111.916	114.668
ENSBTAG00000017574	LMNA	-0.59052	8.8761e-10	3.6985e-08	Down-regulated	323.44	258.509	299.952	414.166	392.133	399.22
ENSBTAG00000007786	FBXL14	0.58877	9.0796e-10	3.7756e-08	Up-regulated	40.1467	42.059	38.0104	25.1338	23.3884	23.9126
ENSBTAG00000009696	ACTN2	0.6114	9.7681e-10	4.0537e-08	Up-regulated	29.2684	34.3327	31.3605	16.4657	20.9183	18.9937
ENSBTAG00000010501	SELENOV	-1.387	9.9108e-10	4.1045e-08	Down-regulated	3.69069	1.40301	3.32192	6.45176	7.23181	6.38743
Novel00900		0.92379	1.078e-09	4.4556e-08	Up-regulated	41.7569	54.4215	43.2756	19.9893	23.1535	23.4515
ENSBTAG00000013985	FKRP	0.70831	1.116e-09	4.594e-08	Up-regulated	8.966	10.9278	9.01722	5.35408	5.28471	5.38579
ENSBTAG00000004849	IGSF3	-0.76599	1.1158e-09	4.594e-08	Down-regulated	4.36487	4.48751	4.97764	6.34154	7.26598	7.73359
ENSBTAG00000014089	PPCDC	0.9325	1.1237e-09	4.6163e-08	Up-regulated	10.2916	11.5068	11.5082	5.31913	5.66064	4.84069
ENSBTAG00000001051	OSCAR	1.2426	1.204e-09	4.9366e-08	Up-regulated	9.51625	9.7072	10.4426	4.06452	4.00743	3.29552
ENSBTAG00000039662	RSC1A1	0.79451	1.2078e-09	4.9421e-08	Up-regulated	13.1183	14.1583	14.0784	6.52415	8.19765	6.9146
ENSBTAG00000005183	MVK	-0.93604	1.2361e-09	5.0479e-08	Down-regulated	15.5398	10.4074	14.3848	24.8824	21.7964	23.4184
ENSBTAG00000006541	ATP2A1	0.66321	1.2749e-09	5.1957e-08	Up-regulated	39.8495	49.7005	43.4382	22.8223	27.2043	26.0907
Novel01579		2.3255	1.3538e-09	5.5063e-08	Up-regulated	0.54643	0.474486	0.449378	0.0884416	0.113246	0.0648214
ENSBTAG00000019347	PLXDC1	2.0216	1.382e-09	5.61e-08	Up-regulated	1.26196	1.57542	1.05229	0.335379	0.196315	0.333598
ENSBTAG00000000698	MYO18B	0.74096	1.4036e-09	5.6865e-08	Up-regulated	7.8043	9.66657	8.35848	4.05547	5.26817	4.69033
ENSBTAG00000039696	SHD	-2.0367	1.4184e-09	5.7349e-08	Down-regulated	0.742559	0.190784	0.567878	1.78483	1.93587	1.90452
ENSBTAG00000010498	SLC40A1	0.69716	1.4241e-09	5.7465e-08	Up-regulated	11.6009	12.9422	12.8736	7.04241	6.89309	6.97863
ENSBTAG00000003359	ELOVL5	-0.54763	1.4422e-09	5.8083e-08	Down-regulated	53.7133	55.5123	52.6056	70.9774	71.0203	72.4633
ENSBTAG00000018647	SLC2A11	2.9257	1.4536e-09	5.8425e-08	Up-regulated	0.895016	1.65682	1.31416	0.159558	0.102154	0.197344
ENSBTAG00000000580	LY6G6F	2.485	1.535e-09	6.1579e-08	Up-regulated	2.37253	1.67062	2.6493	0.374156	0.383274	0.329076
ENSBTAG00000012697	PGAM1	-0.52726	1.5426e-09	6.1759e-08	Down-regulated	197.561	183.995	186.071	253.843	243.371	244.773
ENSBTAG00000009942	PLCL2	-0.84254	1.7259e-09	6.8833e-08	Down-regulated	2.41425	1.74533	2.50023	3.53057	3.72043	3.60291
ENSBTAG00000016713	TMEM30B	-1.1717	1.7249e-09	6.8833e-08	Down-regulated	3.79723	2.8697	4.24902	7.23993	7.61572	7.4888
ENSBTAG00000020764	CNN2	-1.1493	1.818e-09	7.2361e-08	Down-regulated	144.228	70.2007	115.933	225.586	217.478	223.965
ENSBTAG00000014744	TXNDC15	-0.76512	1.8743e-09	7.4457e-08	Down-regulated	11.3163	8.94311	9.50213	14.1569	16.5972	15.2089
ENSBTAG00000024379	LRRC17	-4.2874	1.8919e-09	7.5013e-08	Down-regulated	0.0433082	0.023049	0.0436586	0.887881	0.500234	0.561275
ENSBTAG00000013294	DYRK3	1.1328	1.9697e-09	7.7945e-08	Up-regulated	4.39347	4.84654	4.6706	1.98569	1.80341	1.958
ENSBTAG00000005078	UCHL1	0.81071	2.122e-09	8.3809e-08	Up-regulated	117.415	147.174	115.879	62.7844	70.5534	63.1709
ENSBTAG00000003791	LPAR3	1.125	2.1396e-09	8.4247e-08	Up-regulated	4.73193	4.74573	5.08823	1.81088	1.87709	2.37008
ENSBTAG00000014537	PLEKHN1	2.8457	2.1413e-09	8.4247e-08	Up-regulated	1.01051	1.19003	1.06204	0.154275	0.135458	0.12115
ENSBTAG00000021658	GRASP	0.71435	2.172e-09	8.5291e-08	Up-regulated	17.8022	19.8644	16.8409	10.1601	11.3559	8.60162
ENSBTAG00000009139	LDLRAD4	-0.96388	2.1792e-09	8.541e-08	Down-regulated	10.0761	5.90563	9.16115	14.5125	14.8662	15.2363
ENSBTAG00000008683	LDHA	-0.63233	2.2328e-09	8.7343e-08	Down-regulated	132.216	100.516	115.554	166.405	161.638	162.236
ENSBTAG00000008380	ITGA11	-0.92294	2.27e-09	8.8628e-08	Down-regulated	54.4941	35.4567	56.7563	86.247	81.737	84.8339
ENSBTAG00000002697	KCTD10	-0.84335	2.4217e-09	9.4374e-08	Down-regulated	44.0498	28.7595	39.0907	61.8666	59.3902	61.2264
ENSBTAG00000013444	ETV2	-1.2145	2.5296e-09	9.8388e-08	Down-regulated	3.99626	3.14596	3.3152	7.08347	7.7369	7.22456
ENSBTAG00000012817	JAG1	0.59904	2.5499e-09	9.8992e-08	Up-regulated	13.5907	12.9811	13.3873	7.39555	8.41836	8.13061
ENSBTAG00000017367	IFIT5	-0.61392	2.618e-09	1.0144e-07	Down-regulated	15.2654	12.8815	14.3711	18.6012	20.468	20.0252
Novel00253		1.6026	2.6478e-09	1.024e-07	Up-regulated	2.28892	2.7096	2.65247	0.592059	1.16805	0.530367
ENSBTAG00000002346	HSD3B7	-1.0891	2.9418e-09	1.1356e-07	Down-regulated	5.95071	3.39229	4.76897	9.39234	8.36627	9.54021
ENSBTAG00000018373	DPYSL2	-0.91587	3.0336e-09	1.1688e-07	Down-regulated	38.8705	23.5291	32.3837	54.0263	53.5298	55.0721
ENSBTAG00000004018	DGKA	0.65399	3.0704e-09	1.1808e-07	Up-regulated	18.7909	18.3576	17.9106	10.3475	11.0093	10.3868
ENSBTAG00000014958	PRKAR2B	-0.72803	3.0783e-09	1.1816e-07	Down-regulated	20.8734	14.6266	18.2644	27.0459	27.0052	26.8723
ENSBTAG00000002267	ANKRD40	0.58375	3.2072e-09	1.2273e-07	Up-regulated	24.2071	24.1073	25.0597	14.3686	14.9508	15.0888
ENSBTAG00000009357	IL34	-1.0514	3.2094e-09	1.2273e-07	Down-regulated	4.07947	2.15797	3.38968	5.93049	6.10097	6.12986
ENSBTAG00000001764	NCAN		3.3155e-09	1.2655e-07	Up-regulated	0.13324	0.191461	0.134318	0	0	0
ENSBTAG00000009198	ASB9	-2.0649	3.3887e-09	1.2887e-07	Down-regulated	0.521479	0.555071	0.387357	1.91314	1.8733	1.76306
Novel01336		-3.3721	3.3842e-09	1.2887e-07	Down-regulated	0.144632	0.0219926	0.0624864	0.847188	0.715962	0.605405
ENSBTAG00000011082	IGF-I	-2.4288	3.4777e-09	1.3201e-07	Down-regulated	0.604722	0.297081	0.609614	2.38417	2.88188	2.14933
ENSBTAG00000047426	LYPD6	3.4671	3.5858e-09	1.3586e-07	Up-regulated	2.62803	4.37081	2.6493	0.16837	0.344947	0.277658
ENSBTAG00000047947		-1.0903	3.7056e-09	1.4013e-07	Down-regulated	16.694	12.7575	18.9866	32.47	27.8675	33.2853
ENSBTAG00000005934	TTYH3	0.52604	3.7347e-09	1.4097e-07	Up-regulated	174.237	187.296	172.434	115.455	110.943	109.647
ENSBTAG00000006161	MET	1.5839	3.7764e-09	1.4229e-07	Up-regulated	3.06914	4.48721	3.12953	1.06678	1.07425	1.08336
ENSBTAG00000037429	HTR1B	-1.7298	3.893e-09	1.4641e-07	Down-regulated	2.42672	0.385528	1.60656	4.19545	4.63997	4.57163
ENSBTAG00000000546	TOB1	0.75245	3.909e-09	1.4674e-07	Up-regulated	32.3121	41.2167	33.9771	17.5126	20.4368	19.8743
ENSBTAG00000009507	FAM109B	-0.622	3.9169e-09	1.4677e-07	Down-regulated	17.4256	14.0374	16.2903	21.6837	22.9507	22.1149
ENSBTAG00000021808	CACNB3	-0.62513	4.0547e-09	1.5166e-07	Down-regulated	14.3611	12.4461	14.4615	19.6122	18.8705	19.2797
ENSBTAG00000002770	TCN2	-0.5587	4.1492e-09	1.549e-07	Down-regulated	45.1367	38.876	41.8347	56.9193	53.9597	57.3227
ENSBTAG00000008121		1.1247	4.1638e-09	1.5517e-07	Up-regulated	9.46902	10.4406	8.64671	3.65624	4.10203	4.11535
ENSBTAG00000017761	SMC1A	0.61151	4.2963e-09	1.5981e-07	Up-regulated	17.723	16.5233	17.416	10.17	10.4659	10.0446
ENSBTAG00000020173	INPP5D	3.3518	4.4331e-09	1.646e-07	Up-regulated	0.367901	0.382493	0.276002	0.0438518	0.0179681	0.0289262
ENSBTAG00000015711	BTG2	1.058	4.5943e-09	1.7028e-07	Up-regulated	12.4217	17.1884	14.0152	5.82786	7.12371	6.03022
ENSBTAG00000007117	CTC1	0.72646	4.8074e-09	1.7786e-07	Up-regulated	7.08883	7.46801	6.96805	4.08078	3.41621	4.28725
ENSBTAG00000014161	ARMC10	-0.64486	4.8477e-09	1.7902e-07	Down-regulated	19.2432	18.58	18.3123	25.8158	27.6595	26.1598
ENSBTAG00000000442	RBP4	-0.53197	4.8843e-09	1.8005e-07	Down-regulated	140.646	146.968	141.696	189.668	184.447	188.572
ENSBTAG00000030632	ALG10	0.71585	4.9254e-09	1.8124e-07	Up-regulated	8.73568	10.8344	9.17004	4.9132	5.61469	5.32894
Novel01019		1.0903	5.0473e-09	1.8539e-07	Up-regulated	39.0612	49.4128	35.4996	18.2188	17.0611	17.4138
ENSBTAG00000014920	SEMA3E	-1.4363	5.2129e-09	1.9113e-07	Down-regulated	1.16757	0.52971	1.15772	2.09938	2.59271	2.35119
ENSBTAG00000018806	PSRC1	2.3362	5.3191e-09	1.9468e-07	Up-regulated	24.8908	14.7104	20.4239	3.48604	3.82425	3.50636
ENSBTAG00000015113	CITED4	1.0501	5.3608e-09	1.9585e-07	Up-regulated	20.3827	28.0194	21.79	10.042	10.8176	9.82922
ENSBTAG00000011007	TTYH2	-0.53905	5.3945e-09	1.9673e-07	Down-regulated	36.1715	33.5032	35.4064	48.2662	43.1949	46.9929
ENSBTAG00000020935	HIF1A	-0.5252	5.4418e-09	1.981e-07	Down-regulated	73.9896	60.7907	66.1313	85.1763	88.7869	88.5876
ENSBTAG00000047957	LOC101906058	-0.61159	5.4805e-09	1.9916e-07	Down-regulated	53.8303	59.2227	48.7359	76.4981	79.8181	67.7296
ENSBTAG00000005313	EPHB3	-0.54903	5.4954e-09	1.9934e-07	Down-regulated	31.5147	27.1929	32.8369	41.5791	39.055	40.9082
ENSBTAG00000038584	OLFM1	1.2062	5.5283e-09	2.0018e-07	Up-regulated	7.27547	8.84519	6.1525	2.68625	3.18619	2.87553
ENSBTAG00000007147	CUEDC1	-0.91471	5.6612e-09	2.0463e-07	Down-regulated	37.6408	24.8322	34.9741	59.4927	52.4739	54.929
ENSBTAG00000004720	SULF1	-0.5516	5.6916e-09	2.0536e-07	Down-regulated	35.1281	29.6406	34.6946	42.9254	45.8573	43.5996
ENSBTAG00000032369	NMI	-0.69112	5.7014e-09	2.0536e-07	Down-regulated	20.0204	16.4129	18.0445	26.8227	27.4386	25.6001
ENSBTAG00000018873	TTPAL	0.84961	5.8375e-09	2.0989e-07	Up-regulated	12.1871	16.2429	13.2482	6.95816	6.83605	7.14108
ENSBTAG00000019272	LPCAT2	-1.1011	5.9313e-09	2.1289e-07	Down-regulated	2.49894	2.4811	1.63005	3.74553	4.69678	4.42547
ENSBTAG00000010909	SLC30A1	1.0322	6.2222e-09	2.2294e-07	Up-regulated	33.4614	45.611	35.7544	18.0498	15.6519	17.0808
ENSBTAG00000008948	P2RX7	-1.6158	6.4041e-09	2.2906e-07	Down-regulated	0.993767	0.528891	0.977954	2.47395	1.98763	2.50652
ENSBTAG00000001500	FIGNL1	1.3551	6.6257e-09	2.3657e-07	Up-regulated	3.201	2.72575	3.18526	1.01613	0.889095	1.32659
ENSBTAG00000005542	EPS15	-0.54879	6.9693e-09	2.4841e-07	Down-regulated	28.4469	23.8222	25.5187	33.229	34.8252	35.2658
ENSBTAG00000021469	CTTNBP2	-0.66175	7.0564e-09	2.5107e-07	Down-regulated	5.21483	4.82186	5.98273	7.35242	7.84502	7.80618
ENSBTAG00000014831	PPP1R3C	-0.87909	7.0701e-09	2.5112e-07	Down-regulated	3.43642	3.21815	3.74736	5.53791	5.39529	6.42348
ENSBTAG00000005691	FGF2	1.0964	7.1087e-09	2.5206e-07	Up-regulated	10.7067	8.16766	10.6055	4.07122	3.96798	4.48312
ENSBTAG00000007204	KRT80	-1.9852	7.4086e-09	2.6224e-07	Down-regulated	0.438339	0.0686139	0.233939	0.845796	0.893482	0.944392
ENSBTAG00000011922	PLEC	-0.69352	7.4428e-09	2.6299e-07	Down-regulated	57.26	41.8278	56.4326	76.8851	75.5717	76.0345
ENSBTAG00000032031	ZBTB12	-1.0012	7.5969e-09	2.6797e-07	Down-regulated	6.9093	4.44531	7.36763	11.1432	10.6731	12.2508
ENSBTAG00000013920	CFAP44	2.1083	7.6153e-09	2.6816e-07	Up-regulated	1.07665	1.81833	1.44715	0.22073	0.286404	0.404448
ENSBTAG00000009888	DRAM2	-0.76284	7.6789e-09	2.6994e-07	Down-regulated	8.93797	6.69294	8.45169	12.5454	12.5475	12.0275
ENSBTAG00000008462	FAM43A	1.8583	7.693e-09	2.6997e-07	Up-regulated	14.9919	23.9009	16.826	4.71278	4.82762	4.35521
ENSBTAG00000014731	GAPDH	-0.49213	7.8107e-09	2.7363e-07	Down-regulated	814.514	914.566	799.663	1144.98	1012.33	1063.68
ENSBTAG00000047491	CACNA1S	0.78098	7.845e-09	2.7436e-07	Up-regulated	3.91124	4.82628	3.90314	2.1259	2.33503	2.2039
ENSBTAG00000002853	HRC	0.90058	8.1073e-09	2.8305e-07	Up-regulated	4.46828	6.0366	4.9953	2.55441	2.5565	2.40481
ENSBTAG00000039812	H4	1.6647	8.4142e-09	2.9327e-07	Up-regulated	3.26194	5.17815	4.30884	0.951231	1.32874	1.36268
ENSBTAG00000000357	PRAG1	0.67897	8.5934e-09	2.99e-07	Up-regulated	8.56163	8.8677	8.08515	5.23084	4.49508	4.71132
ENSBTAG00000002248	SAC3D1	1.3082	8.754e-09	3.0407e-07	Up-regulated	8.1762	11.5915	8.66323	3.85178	2.99577	3.52885
ENSBTAG00000046321	TSPOAP1	0.60434	8.9265e-09	3.0954e-07	Up-regulated	10.0175	10.1684	11.3543	5.92392	6.78037	6.12229
ENSBTAG00000026172	FAM84B	-0.57519	9.047e-09	3.1319e-07	Down-regulated	12.3263	11.259	12.3973	16.123	16.9151	15.6156
ENSBTAG00000015910	ITGB1	-0.61913	9.0686e-09	3.134e-07	Down-regulated	388.912	290.5	342.388	467.91	487.688	470.303
ENSBTAG00000001143	LOC511531	-0.95119	9.313e-09	3.2131e-07	Down-regulated	3.27658	2.90637	4.0738	6.20245	6.28478	5.51423
ENSBTAG00000017382	P3H1	-0.51189	9.7249e-09	3.3495e-07	Down-regulated	74.6201	71.9237	74.8392	96.6212	95.7537	93.9442
ENSBTAG00000008940	NPTX1	4.5532	9.7771e-09	3.3601e-07	Up-regulated	0.835427	1.33386	0.652694	0.107047	0	0
ENSBTAG00000009260	GPM6B	-0.79348	9.7885e-09	3.3601e-07	Down-regulated	8.046	5.65566	8.39531	11.8714	11.6141	11.3161
ENSBTAG00000013462	L1CAM	0.72363	9.8835e-09	3.387e-07	Up-regulated	5.76523	5.44137	5.90844	2.80313	3.43841	3.17007
ENSBTAG00000015872	PROKR2	4.193	1.0062e-08	3.4425e-07	Up-regulated	1.17408	2.22605	1.29454	0.11283	0.077053	0.0413482
ENSBTAG00000030566	GLE1	0.73275	1.0113e-08	3.4543e-07	Up-regulated	11.3249	10.2768	10.6274	5.08222	6.1194	6.41075
ENSBTAG00000047545	RTL5	0.66959	1.0743e-08	3.6572e-07	Up-regulated	24.5173	30.9864	25.31	15.0087	15.555	15.4484
ENSBTAG00000008596	PRICKLE1	-0.50637	1.0743e-08	3.6572e-07	Down-regulated	63.0864	54.9864	64.7729	77.3434	78.1452	80.2644
Novel01136		1.1859	1.0839e-08	3.6777e-07	Up-regulated	104.726	145.649	141.757	42.4515	61.1828	52.6728
ENSBTAG00000019193	SETD5	-0.53592	1.0822e-08	3.6777e-07	Down-regulated	25.3146	20.3681	24.1028	29.6067	31.4166	30.8759
ENSBTAG00000046037	SLC25A5	0.71459	1.0885e-08	3.6871e-07	Up-regulated	68.6404	87.2065	70.4966	42.5458	41.6048	40.7213
ENSBTAG00000019903	RAMP2	-0.84778	1.1313e-08	3.8258e-07	Down-regulated	12.6778	9.6235	11.4565	18.0178	19.2525	17.9303
ENSBTAG00000014521	UGDH	-0.6752	1.1364e-08	3.8366e-07	Down-regulated	20.2955	15.4598	18.2575	26.1606	27.914	24.2861
Novel01575		2.4225	1.1464e-08	3.8639e-07	Up-regulated	0.661142	0.544823	0.601992	0.0655857	0.145565	0.0961392
ENSBTAG00000017435	KCTD7	-0.81058	1.1871e-08	3.9945e-07	Down-regulated	2.51593	2.41224	2.51692	3.85867	3.97287	4.01494
ENSBTAG00000013662	COL8A1	-0.76372	1.2064e-08	4.0528e-07	Down-regulated	2.90424	2.30524	2.71025	3.92972	4.21717	4.06782
ENSBTAG00000013478	MARVELD1	-0.62411	1.2489e-08	4.1886e-07	Down-regulated	65.1909	49.3128	55.9928	80.5206	77.6447	80.4747
ENSBTAG00000002211	MAPK8IP3	0.59411	1.2655e-08	4.2374e-07	Up-regulated	21.7634	27.296	23.091	14.0973	14.3217	14.8676
ENSBTAG00000003669	BNC2	-0.59872	1.2738e-08	4.2582e-07	Down-regulated	14.9653	14.1769	17.2772	21.1291	21.0908	21.5594
Novel00104		-0.54168	1.2995e-08	4.3373e-07	Down-regulated	46.9985	58.052	48.3051	66.3783	66.7472	69.0469
ENSBTAG00000000703	ST6GAL2	-1.1476	1.3084e-08	4.3598e-07	Down-regulated	1.65747	1.18747	1.39776	2.63023	2.8784	3.03534
ENSBTAG00000005929	SPTBN2	0.97792	1.3315e-08	4.4295e-07	Up-regulated	1.47379	1.79196	1.54857	0.726317	0.785681	0.702687
ENSBTAG00000021210	HES2	1.9878	1.3457e-08	4.4694e-07	Up-regulated	9.90176	16.2605	11.7949	3.1997	3.45132	2.00347
ENSBTAG00000021294	VWA1	-0.58712	1.3611e-08	4.5134e-07	Down-regulated	20.0612	16.667	18.0222	24.6952	25.6139	24.3688
ENSBTAG00000018488	AFF1	-0.62051	1.3643e-08	4.5165e-07	Down-regulated	6.52086	6.45032	6.51339	9.21286	8.57698	9.36868
ENSBTAG00000031849	TMEM119	-0.83337	1.4399e-08	4.7591e-07	Down-regulated	246.43	165.057	229.494	360.227	328.311	349.165
ENSBTAG00000032603	ABCC4	0.7912	1.4475e-08	4.7766e-07	Up-regulated	5.3039	5.23078	5.03036	2.40776	3.00064	2.75686
ENSBTAG00000031785	LOC787269	0.87727	1.5139e-08	4.9876e-07	Up-regulated	19.5932	15.92	18.0429	8.94344	8.53317	8.98959
ENSBTAG00000009362	SYNE1	-0.60899	1.561e-08	5.1263e-07	Down-regulated	16.438	13.4727	17.0205	20.2392	23.3176	21.4791
ENSBTAG00000014605	ETV6	-0.64778	1.5605e-08	5.1263e-07	Down-regulated	22.5446	17.6819	22.8979	31.1896	28.8941	29.705
Novel00229		-1.3108	1.5683e-08	5.1421e-07	Down-regulated	1.36295	0.617338	1.53963	2.37808	2.79128	2.78874
ENSBTAG00000018718	DDI2	0.78683	1.5792e-08	5.1693e-07	Up-regulated	16.2799	17.5541	17.8712	8.43452	10.1604	8.59629
ENSBTAG00000002767	GNB4	-0.67377	1.583e-08	5.1735e-07	Down-regulated	29.7305	22.8683	27.2498	35.3657	41.7412	38.6725
Novel01709		-0.94222	1.5876e-08	5.1803e-07	Down-regulated	7.45287	4.36162	6.48994	10.7611	10.2733	10.9516
ENSBTAG00000015434	DSTN	-0.51784	1.6154e-08	5.2625e-07	Down-regulated	793.748	632.6	736.875	942.55	944.026	925.969
ENSBTAG00000003418	MSN	-0.72647	1.6436e-08	5.3459e-07	Down-regulated	52.3192	36.0718	47.8713	67.8551	70.0026	67.0697
ENSBTAG00000008690	SLC6A9	-0.52795	1.6598e-08	5.3901e-07	Down-regulated	40.074	34.7231	41.0449	52.2084	49.4903	49.8706
Novel00624		1.0615	1.6947e-08	5.4861e-07	Up-regulated	0.711746	0.828852	0.880896	0.31423	0.384784	0.353404
ENSBTAG00000012497	KHDRBS1	-0.56239	1.6922e-08	5.4861e-07	Down-regulated	30.6776	26.2849	26.117	35.2406	37.6539	38.4884
ENSBTAG00000003548	GSTP1	0.50473	1.7165e-08	5.5426e-07	Up-regulated	324.331	303.346	313.024	205.755	192.161	203.365
ENSBTAG00000008908	GZF1	0.63236	1.7176e-08	5.5426e-07	Up-regulated	15.9901	19.1297	17.2031	9.29741	10.9878	10.3162
ENSBTAG00000009580		-0.5805	1.7215e-08	5.5464e-07	Down-regulated	135.689	113.085	137.158	183.05	166.01	174.643
ENSBTAG00000019915	GSN	-0.48371	1.8018e-08	5.7961e-07	Down-regulated	318.362	270.538	320.562	379.217	388	387.343
ENSBTAG00000000484	HYAL2	0.75443	1.8259e-08	5.8642e-07	Up-regulated	11.2319	14.1941	11.5258	6.62832	6.9308	6.27853
Novel01525		-1.3109	1.9395e-08	6.2193e-07	Down-regulated	1.16466	0.672972	1.12377	2.16601	2.07902	2.43755
ENSBTAG00000004471	ST3GAL6	0.54318	1.9508e-08	6.246e-07	Up-regulated	23.8758	21.7001	21.1855	13.4651	14.3481	13.7666
ENSBTAG00000005504	TP53INP2	0.90304	1.9541e-08	6.2467e-07	Up-regulated	19.776	26.0617	20.0625	10.876	10.5477	10.4712
ENSBTAG00000007208	HDAC11	0.65647	2.0275e-08	6.4712e-07	Up-regulated	27.9516	34.4619	30.2086	17.0366	17.3384	18.8515
ENSBTAG00000018773	RND1	3.059	2.0783e-08	6.6232e-07	Up-regulated	0.941131	1.33567	0.869683	0.026798	0.109804	0.206231
ENSBTAG00000011804	ARNTL2	-2.5783	2.1666e-08	6.8937e-07	Down-regulated	0.269061	0.11933	0.158222	0.781453	1.05948	1.13708
ENSBTAG00000003058	ADRM1	0.5272	2.1758e-08	6.9121e-07	Up-regulated	95.2828	106.064	99.5585	64.3524	59.7556	65.0562
ENSBTAG00000000417	SLC25A10	0.57388	2.2234e-08	7.0526e-07	Up-regulated	61.6047	67.4373	60.2608	38.1706	39.8204	37.2875
ENSBTAG00000008541	MGST1	-0.5745	2.3917e-08	7.5746e-07	Down-regulated	50.8613	47.6937	45.3036	60.3805	65.7031	68.3241
ENSBTAG00000020041	FAM13B	-0.68031	2.4547e-08	7.762e-07	Down-regulated	6.61302	5.68535	7.36452	8.93705	9.82252	9.85718
ENSBTAG00000012994	LOX	-0.55155	2.5368e-08	8.0092e-07	Down-regulated	292.834	228.379	277.205	347.714	366.312	348.998
ENSBTAG00000014059	ATP2B4	-0.64298	2.544e-08	8.0197e-07	Down-regulated	12.0197	9.02136	11.9875	15.783	15.4934	15.5717
ENSBTAG00000006366	NFATC4	-0.93961	2.5545e-08	8.0404e-07	Down-regulated	23.7263	14.4496	23.6581	36.7905	34.2905	36.7437
ENSBTAG00000002742	MSH2	0.73536	2.5625e-08	8.041e-07	Up-regulated	7.49737	7.7215	7.62612	4.34811	3.90085	4.18655
Novel00269		1.0814	2.5599e-08	8.041e-07	Up-regulated	1.0642	0.866484	1.14119	0.373767	0.516436	0.43003
ENSBTAG00000003616	DCLRE1B	1.3575	2.5721e-08	8.0585e-07	Up-regulated	18.3556	12.7288	16.7405	5.51359	5.92211	5.53195
ENSBTAG00000020428	PAF1	0.73193	2.592e-08	8.1084e-07	Up-regulated	29.0511	37.5487	30.757	16.3189	18.5891	18.1967
Novel01424		-0.62738	2.6544e-08	8.291e-07	Down-regulated	18.1797	14.0488	17.715	23.5341	22.6473	23.8786
ENSBTAG00000017864	PRPH	-3.172	2.6961e-08	8.4083e-07	Down-regulated	0.136627	0.0484759	0.0918214	0.840314	0.741237	0.692877
ENSBTAG00000024340	TRIL	-1.3172	2.7437e-08	8.5439e-07	Down-regulated	2.05528	0.964058	2.42308	4.39216	3.78591	4.16133
ENSBTAG00000017783	TSPYL2	1.256	2.7703e-08	8.6135e-07	Up-regulated	7.73084	10.8594	7.74548	3.32901	3.32696	3.32069
ENSBTAG00000000087	HSD17B12	-0.54407	2.8529e-08	8.857e-07	Down-regulated	22.12	23.5448	22.2694	28.5086	29.5268	31.772
ENSBTAG00000001872	ORC6	0.87037	2.9325e-08	9.0904e-07	Up-regulated	12.312	16.7805	13.7477	6.82877	6.99518	7.38959
Novel01643		3.469	2.9955e-08	9.2715e-07	Up-regulated	1.05613	1.33494	1.0314	0.101494	0.103968	0.0743881
ENSBTAG00000012342	LIMA1	-0.72273	3.1497e-08	9.7341e-07	Down-regulated	83.6119	57.6905	77.5406	106.702	113.944	107.679
ENSBTAG00000017664	HGF	-1.7116	3.1848e-08	9.8277e-07	Down-regulated	0.49335	0.43459	0.428742	1.48228	1.33977	1.20783
ENSBTAG00000006108	MMP11	-0.82308	3.2925e-08	1.0145e-06	Down-regulated	5.37843	6.15093	4.9428	9.05205	9.08875	8.26024
ENSBTAG00000018765	SEMA5B	0.66605	3.4649e-08	1.066e-06	Up-regulated	9.30614	8.64796	9.76209	5.36908	5.20573	5.27127
ENSBTAG00000005250	BGN	-0.47331	3.5235e-08	1.0824e-06	Down-regulated	328.63	325.727	343.837	416.699	419.215	420.947
ENSBTAG00000040006	SRSF3	-0.71521	3.5578e-08	1.0913e-06	Down-regulated	136.976	95.5007	130.19	182.107	178.791	180.136
ENSBTAG00000002051		-0.63461	3.6567e-08	1.1166e-06	Down-regulated	24.3082	18.0043	22.2507	31.0916	30.4481	29.5078
ENSBTAG00000015060	GBP5	-1.1695	3.6528e-08	1.1166e-06	Down-regulated	1.9223	1.10353	1.9814	3.76388	3.31128	3.16434
Novel00974		-1.2476	3.6488e-08	1.1166e-06	Down-regulated	20.2574	9.18574	16.392	31.7533	30.7624	36.5985
ENSBTAG00000015426	PDLIM4	-0.66393	3.682e-08	1.121e-06	Down-regulated	72.1546	54.9668	61.2891	95.4652	86.9837	88.5548
Novel00903		-1.5134	3.6802e-08	1.121e-06	Down-regulated	2.482	0.671297	1.49714	4.15001	3.90934	4.0581
ENSBTAG00000023377	SH3BP5	-0.54046	3.9159e-08	1.1904e-06	Down-regulated	48.7818	42.5917	47.4526	61.6377	60.1035	61.4922
ENSBTAG00000024493	DHRS3	0.54802	3.9585e-08	1.1999e-06	Up-regulated	103.242	122.932	103.46	69.8116	66.7764	67.588
ENSBTAG00000015441	ACTG2	-1.3069	3.9587e-08	1.1999e-06	Down-regulated	167.563	61.3379	123.923	272.672	254.259	268.615
ENSBTAG00000005252	NUDT10	2.3621	3.9649e-08	1.2e-06	Up-regulated	1.79538	1.74628	1.49785	0.222116	0.390049	0.279078
ENSBTAG00000046724	CBX6	0.5541	4.0416e-08	1.2214e-06	Up-regulated	22.2126	26.1892	23.6045	15.0081	14.7495	14.6682
ENSBTAG00000007331	PLOD2	-0.49149	4.0925e-08	1.2349e-06	Down-regulated	139.758	112.703	122.14	155.65	160.64	161.956
ENSBTAG00000013240	SLC3A2	-0.48473	4.1493e-08	1.2502e-06	Down-regulated	114.225	107.734	110.644	143.187	142.311	136.69
ENSBTAG00000015238	DSC3	1.0748	4.3011e-08	1.2941e-06	Up-regulated	2.9138	3.37188	3.04281	1.10284	1.56904	1.34717
ENSBTAG00000020221	WNT5A	-0.69416	4.4354e-08	1.3325e-06	Down-regulated	11.2403	8.70623	10.4207	13.9912	14.4375	16.2018
ENSBTAG00000005299	EDNRB	-1.0614	4.5343e-08	1.3602e-06	Down-regulated	2.24029	2.2286	2.72276	5.1724	3.8694	4.55392
ENSBTAG00000015939	PVRL1	0.964	4.5787e-08	1.3715e-06	Up-regulated	25.9416	35.6588	28.0277	14.7049	13.1089	13.7463
ENSBTAG00000018238	ABTB1	0.54768	4.5961e-08	1.3747e-06	Up-regulated	43.3402	45.5425	43.9093	27.4706	26.2438	28.6272
ENSBTAG00000014773	HMMR	1.8618	4.6299e-08	1.3828e-06	Up-regulated	16.0095	10.037	14.6865	2.74062	3.96734	3.50015
ENSBTAG00000015131	SLC29A1	0.48579	4.7646e-08	1.421e-06	Up-regulated	119.962	112.592	119.272	76.5506	71.783	79.5298
ENSBTAG00000011458	CPXM1	-0.7781	4.8176e-08	1.4347e-06	Down-regulated	6.23127	4.55553	6.70642	8.59244	9.1511	9.52145
ENSBTAG00000032007	LRP11	1.4193	5.0429e-08	1.4996e-06	Up-regulated	2.2918	2.95893	2.37452	0.71783	0.958147	0.908749
ENSBTAG00000009405	TRPC4	0.91816	5.0533e-08	1.5005e-06	Up-regulated	5.17867	4.71964	4.94759	2.37669	2.54123	2.21239
ENSBTAG00000011786	CLUH	0.53289	5.2026e-08	1.5426e-06	Up-regulated	21.7422	25.2621	22.1006	14.5053	13.4053	15.3471
ENSBTAG00000008814	ADGRA2	-0.55043	5.2585e-08	1.5569e-06	Down-regulated	76.6945	62.9602	72.6044	98.942	89.9641	93.1953
ENSBTAG00000015618	GDF15	1.9387	5.2959e-08	1.5657e-06	Up-regulated	42.2862	25.7201	37.4543	8.38062	7.77405	8.8553
ENSBTAG00000018571	IL1RL1	1.6111	5.3456e-08	1.5781e-06	Up-regulated	2.44312	1.70214	2.28377	0.500876	0.536403	0.876049
ENSBTAG00000040151	GCH1	1.0957	5.4696e-08	1.6124e-06	Up-regulated	9.36076	9.27659	8.36734	4.20688	3.34099	3.89748
ENSBTAG00000020742	FZD9	1.0109	5.5255e-08	1.6266e-06	Up-regulated	11.947	15.8511	11.923	6.62637	5.5057	5.69309
ENSBTAG00000016414	VDR	0.69974	5.5679e-08	1.635e-06	Up-regulated	108.394	141.563	121.58	66.9937	65.8787	74.2287
ENSBTAG00000030674	AK4	-0.74115	5.57e-08	1.635e-06	Down-regulated	6.05676	5.90787	6.30997	8.78343	9.80575	9.13139
Novel00515		-0.51244	5.5974e-08	1.6406e-06	Down-regulated	9.48152	9.49419	9.24156	11.996	12.2465	12.2609
ENSBTAG00000010899	TIMP2	-0.4747	6.0769e-08	1.7786e-06	Down-regulated	242.087	265.708	250.381	315.792	324.849	314.383
ENSBTAG00000003051	FER	-0.65692	6.1398e-08	1.7945e-06	Down-regulated	8.10244	6.91318	7.6818	10.8599	10.9726	10.653
ENSBTAG00000017905	WDR91	0.61507	6.2944e-08	1.8371e-06	Up-regulated	13.9794	17.4752	15.4198	8.26468	9.74623	9.72729
ENSBTAG00000003895	CYBA	-0.63498	6.4853e-08	1.8901e-06	Down-regulated	38.8209	30.8493	39.374	49.3328	49.4147	55.0376
ENSBTAG00000012885	ACAT1	-0.54823	6.4961e-08	1.8905e-06	Down-regulated	34.4279	31.0146	33.8499	43.0743	43.1165	45.5639
Novel01379		-1.8128	6.6045e-08	1.9193e-06	Down-regulated	0.520393	0.0248021	0.368005	0.915607	1.04394	0.980352
ENSBTAG00000007793	SERTAD2	0.66813	6.945e-08	2.0154e-06	Up-regulated	30.4417	29.976	32.13	17.4583	17.7899	17.5815
ENSBTAG00000012237	AEBP1	-0.46248	7.137e-08	2.0682e-06	Down-regulated	272.215	256.128	275.338	336.59	323.858	344.019
ENSBTAG00000017069	FAM198B	1.0737	7.1687e-08	2.0744e-06	Up-regulated	17.6383	12.8562	15.3951	6.566	6.50903	6.73173
ENSBTAG00000037673	GSTM1	1.6585	7.205e-08	2.082e-06	Up-regulated	4.99658	7.91768	5.64297	1.887	1.77519	1.65118
ENSBTAG00000004509	SLX4	0.56263	7.2166e-08	2.0824e-06	Up-regulated	10.3416	11.9873	10.6153	7.02858	6.34443	6.8261
ENSBTAG00000011206	GALNT1	-0.50734	7.2537e-08	2.0902e-06	Down-regulated	43.452	40.8711	38.3852	53.473	51.4293	53.2831
ENSBTAG00000013369	COL14A1	-0.46969	7.2809e-08	2.0951e-06	Down-regulated	53.4115	61.7501	58.514	69.3589	76.2015	72.4604
ENSBTAG00000012020	TRAF5	-0.75515	7.3801e-08	2.1206e-06	Down-regulated	3.90082	3.36813	3.95987	5.18702	6.3446	5.68721
ENSBTAG00000011966	LAMC1	0.46538	7.4151e-08	2.1277e-06	Up-regulated	121.216	130.448	128.177	79.8577	86.584	83.0345
ENSBTAG00000010998	CFLAR	-0.94569	7.4481e-08	2.1342e-06	Down-regulated	4.06161	3.41627	4.1231	5.61919	7.42629	7.266
ENSBTAG00000017540	FAM13C	-0.81828	7.494e-08	2.1443e-06	Down-regulated	3.00674	2.01052	3.10879	4.35976	4.45251	4.21387
ENSBTAG00000000154	IRF2BP1	0.65421	7.5242e-08	2.15e-06	Up-regulated	70.3219	83.9873	66.2558	43.5443	39.6701	43.6695
ENSBTAG00000017455	ADAM9	-0.48485	7.6117e-08	2.1719e-06	Down-regulated	54.8013	54.0177	47.4838	65.1306	66.8355	66.4049
ENSBTAG00000007592	RARG	-0.61523	7.6365e-08	2.176e-06	Down-regulated	8.67349	8.78497	9.90847	13.1672	12.2906	12.5481
ENSBTAG00000024884	C25H16orf59	0.71191	7.7669e-08	2.2101e-06	Up-regulated	12.5919	15.6149	12.9432	7.35404	7.48129	7.91771
ENSBTAG00000013085	CELA3B	1.9141	7.922e-08	2.2511e-06	Up-regulated	2.90961	4.94526	4.11587	0.962117	0.689893	1.21641
ENSBTAG00000018603	RGMA	-0.8595	7.9918e-08	2.2678e-06	Down-regulated	7.87797	5.01879	6.58365	11.1076	10.0559	10.9574
ENSBTAG00000000831	CTNS	0.73267	8.0037e-08	2.268e-06	Up-regulated	5.29412	6.67253	5.97982	2.94777	3.12068	3.71535
ENSBTAG00000040435	LOC101903478	0.79547	8.0436e-08	2.2761e-06	Up-regulated	60.3716	49.1291	51.4271	29.6975	25.3195	29.1004
ENSBTAG00000018404	PRKG1	-0.83993	8.2127e-08	2.3208e-06	Down-regulated	4.86328	3.03072	4.16933	6.37	6.56887	6.69865
ENSBTAG00000010866	BMPER	-2.7929	8.3393e-08	2.3506e-06	Down-regulated	0.0761037	0.0810059	0.0639328	0.351053	0.452839	0.586065
ENSBTAG00000043985		-1.1538	8.3414e-08	2.3506e-06	Down-regulated	7.53899	4.22348	6.23998	10.9006	13.4161	12.1629
ENSBTAG00000022242	DPP3	-0.54412	8.4637e-08	2.3818e-06	Down-regulated	20.9784	17.7021	18.3295	25.0167	25.2699	25.1718
ENSBTAG00000013801	PBX1	-0.61397	8.6614e-08	2.4341e-06	Down-regulated	19.4351	20.0242	18.6342	26.272	28.7362	25.633
ENSBTAG00000006022	ATP6V0E2	0.63281	8.7284e-08	2.4496e-06	Up-regulated	17.1638	19.1534	16.4225	10.2814	10.2189	10.3194
ENSBTAG00000006999	RYR1	0.75132	8.8417e-08	2.478e-06	Up-regulated	6.60432	8.75246	7.65684	3.65957	4.43378	4.29549
ENSBTAG00000011590	GLIPR1	-1.4139	8.9295e-08	2.4992e-06	Down-regulated	4.58744	1.49873	2.6099	6.84418	7.3925	6.9102
ENSBTAG00000032331	SLC48A1	1.0287	8.9495e-08	2.5013e-06	Up-regulated	14.9787	20.9747	15.9542	7.61863	8.04389	7.36563
ENSBTAG00000000415	ERBIN	-0.50579	8.9972e-08	2.5112e-06	Down-regulated	21.2527	17.0894	19.4134	23.6903	26.2097	24.5975
ENSBTAG00000012558	ADAMTS12	-0.94275	9.2126e-08	2.5661e-06	Down-regulated	1.55488	0.9444	1.52318	2.2062	2.57358	2.25718
ENSBTAG00000018946	FAM129C	-1.1398	9.2187e-08	2.5661e-06	Down-regulated	1.8792	1.07879	1.93698	3.31154	3.48092	3.022
ENSBTAG00000021971	SNCAIP	-1.5364	9.2837e-08	2.5806e-06	Down-regulated	0.637542	0.249285	0.655817	1.12033	1.40722	1.55427
ENSBTAG00000010370	C14orf79	0.84589	9.3287e-08	2.5896e-06	Up-regulated	8.25622	10.8878	8.64219	4.11927	4.80784	5.07763
ENSBTAG00000007096	GAS8	0.66256	9.4981e-08	2.6331e-06	Up-regulated	10.6272	11.4518	11.6916	6.27311	6.56416	6.50729
ENSBTAG00000007066	TMTC4	-0.64966	9.5997e-08	2.6576e-06	Down-regulated	6.03014	5.79304	5.93725	8.89221	8.07593	8.29308
ENSBTAG00000026684	SYNC	0.52432	9.7791e-08	2.7037e-06	Up-regulated	30.4326	33.69	31.6949	19.5069	20.4562	20.4286
ENSBTAG00000013735	TBCE	-0.61282	9.8735e-08	2.7261e-06	Down-regulated	15.1795	11.575	14.2852	18.0424	19.1177	19.8609
Novel00219		-1.2103	1.0033e-07	2.7665e-06	Down-regulated	0.946121	1.15325	0.830707	2.33075	2.06707	1.73694
ENSBTAG00000007062	IGFBP5	-1.1855	1.0049e-07	2.7671e-06	Down-regulated	11.7378	5.42017	10.8757	17.3847	19.8021	20.912
ENSBTAG00000006918	TLK1	-0.59013	1.0304e-07	2.8336e-06	Down-regulated	12.7293	12.6881	12.3973	17.0109	17.7841	16.8376
ENSBTAG00000012397	DCK	0.83059	1.052e-07	2.8889e-06	Up-regulated	7.1383	5.59016	6.08546	3.01664	3.312	3.28246
ENSBTAG00000020959	SET	-0.47863	1.0796e-07	2.9609e-06	Down-regulated	219.546	181.263	205.729	249.614	257.656	260.147
ENSBTAG00000007300	FHL3	-0.86146	1.0904e-07	2.9864e-06	Down-regulated	33.4528	19.9819	28.3202	45.713	44.5258	44.8412
ENSBTAG00000019180	AP2A1	-0.48076	1.0959e-07	2.9976e-06	Down-regulated	49.5566	43.3719	47.1603	62.5082	58.1474	56.6984
ENSBTAG00000002910	ECHDC2	0.57368	1.1125e-07	3.0388e-06	Up-regulated	32.3539	36.9912	34.5444	20.2855	21.6493	21.3363
ENSBTAG00000047756	CNTROB	0.56355	1.117e-07	3.0469e-06	Up-regulated	17.749	18.6843	19.1726	11.5429	11.3699	11.1963
Novel00341		-1.1352	1.1552e-07	3.1471e-06	Down-regulated	3.54148	2.35601	3.36729	5.73419	6.93038	5.85059
ENSBTAG00000012989	UBE2L6	-0.84767	1.1657e-07	3.1715e-06	Down-regulated	7.71617	5.70972	9.0265	12.1394	12.3919	12.1834
ENSBTAG00000002744	MUSK	0.62332	1.1703e-07	3.1719e-06	Up-regulated	10.5943	10.6953	10.9873	5.45599	7.57642	5.99828
ENSBTAG00000005168	CROCC2	-2.597	1.1676e-07	3.1719e-06	Down-regulated	0.0285752	0.0405546	0.13443	0.361264	0.370067	0.386437
ENSBTAG00000021011		-1.14	1.1705e-07	3.1719e-06	Down-regulated	3.09322	2.45106	2.32136	5.00277	5.16077	5.57748
ENSBTAG00000009087	GNG10	-0.49977	1.1794e-07	3.1891e-06	Down-regulated	86.0437	77.936	78.9758	104.431	97.0457	110.128
ENSBTAG00000020035	RCAN1	-0.60807	1.18e-07	3.1891e-06	Down-regulated	26.1198	19.4477	23.5495	32.7182	31.3621	31.6
ENSBTAG00000006733	PPP1R3A	-1.0967	1.1827e-07	3.1923e-06	Down-regulated	1.59913	0.824054	1.74001	2.52389	2.8386	2.74614
ENSBTAG00000011330	LOC104968426	-0.74429	1.2008e-07	3.2368e-06	Down-regulated	15.5237	13.4509	15.7042	23.2273	22.535	22.1598
ENSBTAG00000010395	DOCK9	-0.56186	1.2066e-07	3.2469e-06	Down-regulated	4.64998	4.5118	4.92145	5.86364	6.79817	6.20879
ENSBTAG00000014835	SPARC	-0.4467	1.2077e-07	3.2469e-06	Down-regulated	6882.74	6723.91	7069.16	8468.36	8711.76	8382.1
ENSBTAG00000013496	CPM	-0.82122	1.2168e-07	3.2669e-06	Down-regulated	2.03745	1.8604	2.04387	2.86662	3.47133	3.19657
Novel00487		-0.81271	1.2236e-07	3.281e-06	Down-regulated	18.6527	11.9965	17.7242	26.6298	25.3261	25.2757
ENSBTAG00000047265		-0.52274	1.2323e-07	3.2999e-06	Down-regulated	349.555	299.519	327.067	424.513	416.964	431.331
ENSBTAG00000027464	FGFRL1	1.1597	1.2492e-07	3.3408e-06	Up-regulated	5.84308	8.41826	6.36634	2.57128	3.12974	2.66057
ENSBTAG00000046031	C8orf82	0.60196	1.2568e-07	3.3567e-06	Up-regulated	21.3726	25.2044	24.1428	15.3938	12.9604	13.8266
ENSBTAG00000019136	STUB1	0.49103	1.2594e-07	3.3593e-06	Up-regulated	121.428	113.226	119.769	76.6821	77.7498	74.3637
ENSBTAG00000018223	CHI3L1	-2.2328	1.2695e-07	3.3819e-06	Down-regulated	0.339016	0.747484	0.732341	2.43262	1.95792	3.32936
ENSBTAG00000015089	LGALS1	-0.58355	1.289e-07	3.4294e-06	Down-regulated	714.643	554.538	665.739	917.8	858.366	856.332
ENSBTAG00000016526	PIH1D1	-0.58178	1.307e-07	3.4727e-06	Down-regulated	27.0003	23.9691	27.733	37.2393	36.3867	33.2617
ENSBTAG00000021811	ANGPT4	-1.1147	1.3238e-07	3.5128e-06	Down-regulated	1.47238	0.930542	1.26784	2.48406	2.49627	2.24699
ENSBTAG00000017755	EWSR1	-0.62341	1.3393e-07	3.5493e-06	Down-regulated	54.7853	40.1771	52.3299	66.1089	70.8403	69.2653
ENSBTAG00000016650	TIGAR	0.99342	1.3453e-07	3.5607e-06	Up-regulated	10.711	13.2479	9.48584	5.40429	5.29072	4.51249
ENSBTAG00000014766	SRSF1	-0.48076	1.3726e-07	3.6282e-06	Down-regulated	48.0745	48.1063	47.1906	59.8083	62.0419	59.6097
ENSBTAG00000009655	TNS3	-0.53253	1.3748e-07	3.6292e-06	Down-regulated	11.8852	10.3417	12.2618	15.2148	14.6997	15.3584
ENSBTAG00000010138	SEMA3B	0.62587	1.3779e-07	3.6328e-06	Up-regulated	13.4665	16.5793	15.2083	8.39832	8.93918	9.23305
ENSBTAG00000004206	LRRC55	-1.3369	1.4244e-07	3.7506e-06	Down-regulated	2.94285	1.20478	2.32769	5.01226	5.56226	4.33692
ENSBTAG00000010422	MDM2	1.3328	1.4677e-07	3.8597e-06	Up-regulated	72.8644	49.8104	68.5185	21.5243	24.0517	23.4487
ENSBTAG00000039049	RAI2	0.92934	1.5084e-07	3.9616e-06	Up-regulated	6.63152	7.9769	6.00579	3.1502	2.9439	3.70635
ENSBTAG00000001435	ARL6IP6	0.61125	1.5212e-07	3.99e-06	Up-regulated	17.4727	20.2203	18.3296	11.0204	12.0342	10.1866
ENSBTAG00000003033	GADD45G	-0.57102	1.5309e-07	4.0052e-06	Down-regulated	24.8607	34.9066	31.5153	40.9435	40.4566	41.3394
ENSBTAG00000020028	RBP1	-0.74474	1.5305e-07	4.0052e-06	Down-regulated	15.3992	14.8271	17.4198	22.8344	23.576	26.0313
ENSBTAG00000014727	RFC4	0.96226	1.5391e-07	4.0214e-06	Up-regulated	8.93666	6.78477	8.16941	3.21775	4.06974	3.86245
ENSBTAG00000012919	MMP15	0.85197	1.5805e-07	4.1138e-06	Up-regulated	7.91258	10.5654	8.15465	4.59863	4.40159	4.35242
ENSBTAG00000001592	INSIG1	-0.49276	1.578e-07	4.1138e-06	Down-regulated	32.3888	36.1573	30.8103	42.3229	42.2748	42.0858
ENSBTAG00000017670	LOC512486	-0.99787	1.5797e-07	4.1138e-06	Down-regulated	6.82629	3.62101	4.97377	9.56086	9.29705	9.16552
ENSBTAG00000020485	ARRB1	0.78471	1.5876e-07	4.1271e-06	Up-regulated	8.44389	8.96384	8.69379	4.61632	4.42144	4.69451
ENSBTAG00000048210		-1.5473	1.5937e-07	4.1378e-06	Down-regulated	19.3574	8.35311	15.0311	34.8589	33.2362	45.6936
ENSBTAG00000016328	SFPQ	-0.47863	1.6152e-07	4.1884e-06	Down-regulated	53.8967	46.6793	51.4714	62.7857	67.9585	61.6185
ENSBTAG00000017776	CHD2	0.48163	1.6187e-07	4.192e-06	Up-regulated	22.8446	27.9488	25.9747	16.0655	16.9728	16.7753
ENSBTAG00000005083	TULP4	0.61334	1.659e-07	4.2873e-06	Up-regulated	17.7213	22.9135	19.3897	11.7219	11.7116	12.0928
Novel00829		-0.6891	1.6597e-07	4.2873e-06	Down-regulated	3.15597	2.35535	3.11568	3.97136	4.12908	4.53779
ENSBTAG00000021164	SLMAP	-0.54628	1.7295e-07	4.4621e-06	Down-regulated	11.2985	8.85406	10.4742	13.3499	13.5359	13.7336
ENSBTAG00000003752	SLC25A24	-0.51032	1.7359e-07	4.4729e-06	Down-regulated	20.4488	17.9633	19.2682	23.6371	25.6025	25.3494
ENSBTAG00000000696	ILK	-0.46784	1.7549e-07	4.5161e-06	Down-regulated	124.828	102.603	112.919	144.251	139.277	143.751
ENSBTAG00000016961	RAP2B	0.74959	1.7722e-07	4.5549e-06	Up-regulated	18.955	24.6443	19.2169	10.9454	11.4947	11.3904
ENSBTAG00000008923	GPR83	-1.1951	1.7808e-07	4.5713e-06	Down-regulated	2.56218	1.32773	2.61689	4.97637	4.31883	4.25521
ENSBTAG00000004679	WARS	-0.44644	1.8322e-07	4.6973e-06	Down-regulated	321.256	312.981	325.88	401.17	389.819	395.515
ENSBTAG00000021963	SLAIN2	-0.56137	1.8464e-07	4.7278e-06	Down-regulated	26.6797	22.4755	23.7956	32.5121	32.9661	32.2452
ENSBTAG00000008545	ATF3	0.56731	1.8761e-07	4.7979e-06	Up-regulated	23.6538	25.4489	24.3808	15.2278	14.2153	15.4959
ENSBTAG00000014432	HNMT	-1.1089	1.8976e-07	4.8468e-06	Down-regulated	2.77549	1.39307	2.343	4.62615	4.00436	4.14506
ENSBTAG00000013926	FCGRT	-0.49339	1.9484e-07	4.9648e-06	Down-regulated	59.5128	53.9371	56.5394	73.0777	70.5458	73.4749
Novel00202		-1.3397	1.9486e-07	4.9648e-06	Down-regulated	1.20266	0.382261	1.01032	1.90915	1.95567	2.12714
ENSBTAG00000013631	GLUL	0.47728	2.0292e-07	5.1636e-06	Up-regulated	66.2609	71.7985	64.2482	44.3035	44.5816	42.8291
ENSBTAG00000013848	ADGRD1	0.68896	2.0567e-07	5.2272e-06	Up-regulated	4.1797	5.12082	4.94443	2.36085	3.12597	2.52821
ENSBTAG00000012330	B2M	-0.45803	2.1095e-07	5.3545e-06	Down-regulated	246.142	283.805	243.005	318.381	319.279	324.307
ENSBTAG00000047150		0.74798	2.1562e-07	5.4665e-06	Up-regulated	8.36062	8.34934	7.67608	4.72638	3.85717	4.57089
ENSBTAG00000018133	SEMA3A	-0.74704	2.1606e-07	5.4708e-06	Down-regulated	5.56988	4.07469	5.20974	6.84752	7.61734	8.1968
ENSBTAG00000033891	MGAT2	0.68903	2.1656e-07	5.4766e-06	Up-regulated	51.0146	65.3534	51.5531	30.4301	32.0557	31.8381
ENSBTAG00000046192	AK6	-1.1322	2.1995e-07	5.5555e-06	Down-regulated	5.0129	2.47537	4.0115	7.04569	7.76004	8.15366
ENSBTAG00000045989	CDC42EP5	-0.48859	2.2148e-07	5.5872e-06	Down-regulated	171.964	142.827	140.22	190.928	190.82	197.77
ENSBTAG00000014503	IQCE	0.52852	2.2342e-07	5.6292e-06	Up-regulated	24.5034	26.1153	25.7335	15.1094	16.1556	16.7354
ENSBTAG00000004215	RARRES2	-0.62958	2.2516e-07	5.6643e-06	Down-regulated	25.1295	19.2962	22.6687	30.0845	30.8176	33.3882
ENSBTAG00000019210	ADCY2	-0.82425	2.2592e-07	5.6643e-06	Down-regulated	2.93928	2.29331	2.661	4.13919	4.35992	4.19684
Novel00167		-0.55086	2.2565e-07	5.6643e-06	Down-regulated	45.1096	34.9029	42.6296	52.6234	54.188	56.3898
Novel00532		-1.2732	2.2566e-07	5.6643e-06	Down-regulated	1.62763	0.858434	1.5595	2.4726	3.44899	2.99102
ENSBTAG00000047495	CD81	0.48056	2.2672e-07	5.6774e-06	Up-regulated	220.588	251.175	219.957	146.027	153.889	149.383
ENSBTAG00000020311	USP20	0.50932	2.2967e-07	5.7444e-06	Up-regulated	19.6733	22.2097	20.3934	13.587	12.5304	13.5153
Novel01140		-1.2391	2.3067e-07	5.7623e-06	Down-regulated	0.757692	0.336571	0.667592	1.12528	1.25294	1.41194
Novel01623		1.082	2.3126e-07	5.7699e-06	Up-regulated	32.6909	24.9161	33.1878	14.2435	10.958	13.7099
ENSBTAG00000007395	ALS2	0.56101	2.4899e-07	6.2049e-06	Up-regulated	9.33247	9.92519	9.03998	5.5479	6.24973	5.5985
ENSBTAG00000014262	BZW2	-0.55158	2.5225e-07	6.2784e-06	Down-regulated	21.733	19.0003	19.57	26.4035	28.1656	25.6661
ENSBTAG00000009711	RPA1	0.87521	2.5377e-07	6.3084e-06	Up-regulated	85.4646	64.8479	79.2623	36.0656	39.7887	37.8821
ENSBTAG00000009691	SH2B2	1.1306	2.5633e-07	6.3644e-06	Up-regulated	5.0308	7.16081	5.72781	2.89193	1.98874	2.51237
ENSBTAG00000038045	FLT3LG	-0.88713	2.5769e-07	6.3827e-06	Down-regulated	6.0668	7.13227	6.70921	10.6278	10.7442	11.9903
Novel00462		-0.93746	2.5762e-07	6.3827e-06	Down-regulated	4.8112	4.17883	5.23813	8.32493	8.64904	7.76434
ENSBTAG00000007952	MVP	-0.48178	2.5824e-07	6.3887e-06	Down-regulated	36.1234	35.7191	35.1146	46.2274	44.5788	44.623
ENSBTAG00000018101	AHCY	0.69063	2.6568e-07	6.5646e-06	Up-regulated	66.1593	86.4972	71.2401	42.9896	39.4491	43.1029
ENSBTAG00000005442	WDR78	0.99153	2.6827e-07	6.6206e-06	Up-regulated	4.2344	5.84522	4.40205	2.06855	2.11896	2.40464
ENSBTAG00000014567	MYLK	-0.86151	2.6898e-07	6.6302e-06	Down-regulated	31.6473	18.5291	26.0499	42.4496	41.4928	42.0231
ENSBTAG00000010732	MMP23B	-0.99219	2.7562e-07	6.7856e-06	Down-regulated	41.5929	22.0635	39.4549	64.8623	61.8964	59.8598
Novel00286		1.0647	2.7813e-07	6.8392e-06	Up-regulated	33.5331	34.1243	32.1328	14.3539	13.7364	15.1577
ENSBTAG00000013109	STIM1	0.50506	2.803e-07	6.8843e-06	Up-regulated	22.6575	23.4308	21.5411	15.1226	13.7933	14.2676
ENSBTAG00000003160	LRCH4	0.50925	2.8327e-07	6.9489e-06	Up-regulated	35.7475	39.7897	36.4299	25.2985	22.3856	23.5647
ENSBTAG00000017839	TIAM1	-0.78502	2.8471e-07	6.9759e-06	Down-regulated	2.45794	1.89085	2.68055	3.67627	3.78932	3.53803
ENSBTAG00000007052	BDKRB1	-1.3063	2.8919e-07	7.0688e-06	Down-regulated	4.87093	1.67505	4.38153	7.48958	8.85241	8.31845
Novel01486		-0.66024	2.8913e-07	7.0688e-06	Down-regulated	8.2932	7.72774	8.89051	10.2052	12.9589	12.5955
ENSBTAG00000037404	LRFN4	-0.67897	2.9337e-07	7.1624e-06	Down-regulated	10.5776	7.43519	10.3502	13.8434	13.5986	13.8198
ENSBTAG00000033677	WDR90	1.153	2.9638e-07	7.2273e-06	Up-regulated	4.89846	3.48412	4.69196	1.6894	1.76262	1.89171
ENSBTAG00000013722	AARS2	0.71223	3.0536e-07	7.4372e-06	Up-regulated	6.46357	8.23161	6.70285	3.6419	4.46479	3.73053
ENSBTAG00000016819	FABP3	-0.56616	3.0755e-07	7.4817e-06	Down-regulated	43.802	48.3381	42.6574	58.9991	59.526	62.3496
ENSBTAG00000007115	GSR	1.0076	3.1136e-07	7.5653e-06	Up-regulated	19.7884	27.4218	20.2442	9.48617	10.6415	10.2487
ENSBTAG00000016553	EME2	0.65702	3.1323e-07	7.6018e-06	Up-regulated	22.2087	27.3982	22.2697	13.6754	13.7202	13.885
ENSBTAG00000012267	ZFC3H1	-0.5169	3.2034e-07	7.7653e-06	Down-regulated	7.82931	7.85053	8.5386	9.71558	11.34	10.3954
ENSBTAG00000021746	ANXA5	-0.6485	3.2149e-07	7.7839e-06	Down-regulated	365.502	258.127	344.28	456.015	458.69	464.057
ENSBTAG00000016411	RNF122	0.79802	3.2212e-07	7.79e-06	Up-regulated	16.1348	16.8287	15.2371	8.60237	8.37382	8.15111
ENSBTAG00000027407	TNFRSF6B	0.53296	3.2966e-07	7.9628e-06	Up-regulated	61.4009	53.4813	59.4218	37.5509	33.8763	37.8586
ENSBTAG00000030670	PCNT	0.57568	3.3059e-07	7.9758e-06	Up-regulated	4.64393	4.70341	4.65786	2.79852	2.96523	2.75949
ENSBTAG00000001231	CDHR1		3.4067e-07	8.2095e-06	Up-regulated	0.201727	0.55214	0.653654	0	0	0
ENSBTAG00000009020	CRIM1	0.4539	3.4223e-07	8.2275e-06	Up-regulated	90.1171	97.535	86.4626	62.4444	59.4138	59.4737
ENSBTAG00000009709	TAF5	0.93788	3.4217e-07	8.2275e-06	Up-regulated	3.87798	4.50134	4.13932	2.01459	2.24794	1.66112
ENSBTAG00000019073	TRAF7	-0.50961	3.438e-07	8.2556e-06	Down-regulated	25.639	21.0813	23.8981	30.5531	30.5901	30.133
ENSBTAG00000048157		-0.83668	3.4453e-07	8.2634e-06	Down-regulated	1.83547	2.21772	2.21288	3.00022	3.72445	3.4242
ENSBTAG00000031231	IRF1	-0.51294	3.464e-07	8.2986e-06	Down-regulated	17.8011	17.3453	17.6922	23.7489	21.5757	23.0303
ENSBTAG00000040078	FLVCR2	1.2484	3.4766e-07	8.319e-06	Up-regulated	13.3759	20.0303	14.6057	6.27295	5.86704	6.1332
ENSBTAG00000016462	TCF4	-0.59168	3.5378e-07	8.4557e-06	Down-regulated	13.4039	10.9713	13.0102	16.5146	17.9175	16.7406
ENSBTAG00000015212	IFNAR2	-0.64563	3.5752e-07	8.535e-06	Down-regulated	6.64925	5.65528	6.83133	8.93577	9.35396	8.89173
ENSBTAG00000002082	MARCKS	-0.43856	3.5981e-07	8.5797e-06	Down-regulated	276.62	326.455	273.027	354.039	357.068	364.485
ENSBTAG00000013918	ADGRL3	-0.99883	3.6824e-07	8.7704e-06	Down-regulated	0.972242	1.03487	1.17187	1.64659	2.11949	2.0008
ENSBTAG00000011454	FKBP10	-0.44051	3.9197e-07	9.3247e-06	Down-regulated	214.78	225.642	213.344	271.647	267.682	264.911
ENSBTAG00000016147	CETN4	1.0918	3.9278e-07	9.3332e-06	Up-regulated	30.2809	41.3479	29.2983	14.355	15.472	13.0372
ENSBTAG00000010191	PAK1	-0.65728	3.9613e-07	9.4018e-06	Down-regulated	5.65309	4.75677	5.31512	6.8353	8.05288	7.64178
ENSBTAG00000010219	KRBA1	0.74903	3.9912e-07	9.462e-06	Up-regulated	5.11281	5.79421	5.39035	2.35916	3.24149	3.19934
ENSBTAG00000016048	CPT1B	1.4565	4.0207e-07	9.5208e-06	Up-regulated	1.51347	1.88452	1.28102	0.395171	0.734639	0.418358
ENSBTAG00000001966	PDGFRL	-0.92335	4.0938e-07	9.6827e-06	Down-regulated	3.81256	3.00712	3.401	5.45455	6.19229	5.96578
ENSBTAG00000037778	CXCL3	2.8045	4.1163e-07	9.7247e-06	Up-regulated	9.91803	19.8924	12.6424	2.22659	1.63533	1.61654
ENSBTAG00000001173	PLXNA2	0.48928	4.1372e-07	9.7627e-06	Up-regulated	15.7907	18.2944	16.7453	10.6876	10.1566	11.958
ENSBTAG00000026461	CACNA1H	0.49383	4.1764e-07	9.844e-06	Up-regulated	12.9126	15.2819	13.3575	8.88406	8.56869	9.27378
ENSBTAG00000018854	SOD1	0.87345	4.2194e-07	9.9339e-06	Up-regulated	234.757	323.494	251.029	136.611	131.363	131.723
ENSBTAG00000017376	GALNT5	-2.0439	4.4138e-07	1.038e-05	Down-regulated	0.285216	0.0958699	0.211859	0.753999	0.851186	0.625935
ENSBTAG00000000078	GLIPR2	-0.57737	4.4337e-07	1.0414e-05	Down-regulated	178.672	131.825	163.243	214.103	213.813	214.251
ENSBTAG00000007725	ARF3	-0.45001	4.5481e-07	1.0671e-05	Down-regulated	113.737	112.679	108.571	138.586	135.475	140.88
Novel00144		2.2293	4.5783e-07	1.0726e-05	Up-regulated	2.22595	2.27993	1.73589	0.430521	0.396911	0.37865
Novel00860		3.2244	4.582e-07	1.0726e-05	Up-regulated	0.86111	0.694378	0.815466	0	0.0548006	0.176443
ENSBTAG00000035175	DONSON	0.6334	4.6705e-07	1.092e-05	Up-regulated	11.7844	11.1476	12.097	6.97906	6.88504	6.62001
ENSBTAG00000004954	TOX	-1.1547	4.6904e-07	1.0955e-05	Down-regulated	1.22394	0.981318	0.881318	2.10191	2.20321	1.93465
ENSBTAG00000012141	RAD9A	0.74708	4.7078e-07	1.0982e-05	Up-regulated	8.78125	8.77967	9.59971	5.01134	4.64688	5.01333
ENSBTAG00000009305	ANKRD27	-0.49861	4.724e-07	1.1008e-05	Down-regulated	14.191	12.4138	13.892	16.6413	17.7326	17.5698
ENSBTAG00000017780	DPYSL4	0.8037	4.8008e-07	1.1174e-05	Up-regulated	6.34699	5.21958	5.52186	3.04808	3.19539	2.64556
ENSBTAG00000010576	MAP2K3	0.52604	4.8068e-07	1.1175e-05	Up-regulated	26.9433	31.5425	28.344	19.3871	16.6948	18.5102
ENSBTAG00000014885	MYOM3	0.50377	4.8177e-07	1.1188e-05	Up-regulated	16.7817	17.2386	18.9037	10.6702	11.7982	11.395
ENSBTAG00000046129	RAB34	-0.48189	4.8497e-07	1.1249e-05	Down-regulated	70.9953	58.7267	65.7789	84.6225	80.9779	82.2183
ENSBTAG00000000429	DGCR2	0.46228	4.8572e-07	1.1254e-05	Up-regulated	112.787	137.263	118.357	83.7805	80.0726	78.2883
ENSBTAG00000011931	CD63	-0.43227	4.9579e-07	1.1474e-05	Down-regulated	767.673	728.077	760.615	941.974	901.113	918.23
Novel00840		-0.71172	5.1417e-07	1.1886e-05	Down-regulated	1.67417	1.96515	1.75442	2.5844	2.58484	2.83381
ENSBTAG00000014724	EIF4A2	-0.44833	5.1823e-07	1.1967e-05	Down-regulated	122.467	100.237	113.287	135.743	138.085	142.438
Novel00067		1.1084	5.3122e-07	1.2253e-05	Up-regulated	2.46809	1.78641	2.13973	0.860189	0.790444	1.04304
ENSBTAG00000026676	SDC3	-0.70208	5.4447e-07	1.2544e-05	Down-regulated	46.4646	32.0542	41.8229	62.138	58.5425	57.1895
ENSBTAG00000010123	APOE	0.71467	5.5005e-07	1.2659e-05	Up-regulated	92.9431	121.21	94.9907	57.5932	55.719	57.1927
ENSBTAG00000010927	CBFA2T3	0.85834	5.7676e-07	1.3258e-05	Up-regulated	9.41463	13.2737	10.8046	5.48177	5.59176	5.64679
ENSBTAG00000014614	ACTA2	-1.3049	5.8087e-07	1.3338e-05	Down-regulated	1353.5	429.126	1029.47	2208.44	2043.3	2083.75
ENSBTAG00000005039	ARAF	0.4755	5.8722e-07	1.3469e-05	Up-regulated	45.133	50.4785	47.5367	31.8826	28.8073	32.5709
ENSBTAG00000017830	RBMS2	-0.53938	5.9632e-07	1.3662e-05	Down-regulated	23.5225	19.4029	22.0829	28.2825	28.6979	28.8012
ENSBTAG00000005072	CUBN	-1.3129	6.0167e-07	1.3754e-05	Down-regulated	0.843005	0.281666	0.541144	1.30977	1.25436	1.20991
ENSBTAG00000033453	MTCH1	-0.44074	6.0106e-07	1.3754e-05	Down-regulated	136.122	118.312	126.785	160.48	152.757	156.261
ENSBTAG00000004554	CAPZB	-0.44634	6.1319e-07	1.3986e-05	Down-regulated	144.231	124.995	138.064	175.511	163.824	164.189
ENSBTAG00000033299	IGFALS	-1.1374	6.1277e-07	1.3986e-05	Down-regulated	4.83186	1.96865	4.265	7.34657	7.64697	7.19093
ENSBTAG00000011412	LAMB1	0.50303	6.3474e-07	1.4461e-05	Up-regulated	193.53	241.156	201.284	132.887	136.605	136.946
ENSBTAG00000012143	TECPR2	0.6173	6.3982e-07	1.4561e-05	Up-regulated	11.0368	14.463	12.1337	7.20435	7.48924	7.52146
ENSBTAG00000013960	PSAT1	-0.64871	6.5178e-07	1.4816e-05	Down-regulated	191.008	132.528	163.249	225.866	232.203	235.552
ENSBTAG00000015667	TMEM127	0.51292	6.6193e-07	1.4997e-05	Up-regulated	68.1375	81.6665	67.7529	47.6265	44.4981	45.9264
ENSBTAG00000012545	CASC4	-0.46629	6.6157e-07	1.4997e-05	Down-regulated	30.797	30.6754	30.1218	37.9072	37.7993	39.0472
ENSBTAG00000013060	IQGAP1	-0.59	6.6075e-07	1.4997e-05	Down-regulated	55.1855	40.0963	50.7401	65.7968	68.2178	65.7152
ENSBTAG00000018252	ARRDC4	0.5139	6.6643e-07	1.5083e-05	Up-regulated	24.2321	25.7398	24.445	15.3517	15.4106	16.4829
ENSBTAG00000014655	MYO1A	2.4264	6.7913e-07	1.5353e-05	Up-regulated	0.977932	0.849492	1.49576	0.230449	0.165245	0.16468
ENSBTAG00000015188	KLF6	-0.7485	6.8241e-07	1.541e-05	Down-regulated	29.7745	19.0743	26.1631	36.4719	39.8707	38.2827
ENSBTAG00000003097	DENND4C	-0.56145	6.8744e-07	1.5506e-05	Down-regulated	10.2815	8.04589	9.90616	11.7805	13.5707	12.5141
Novel00912		0.81116	6.9887e-07	1.5747e-05	Up-regulated	10.9976	13.5674	9.84507	5.73135	5.93567	6.09282
ENSBTAG00000015588	TMEM209	0.67763	7.1166e-07	1.6017e-05	Up-regulated	10.7808	13.7805	10.9893	6.24089	6.62039	7.26799
ENSBTAG00000002052	PLOD1	-0.43633	7.1251e-07	1.6019e-05	Down-regulated	106.048	115.525	108.079	137.059	130.255	136.895
ENSBTAG00000005678	AACS	-0.52672	7.284e-07	1.6358e-05	Down-regulated	13.4293	11.0601	12.4167	16.0326	16.0957	16.1433
ENSBTAG00000009665	UTRN	-0.63397	7.3446e-07	1.6476e-05	Down-regulated	20.7604	14.837	19.1937	24.9353	27.298	25.057
ENSBTAG00000012562	RNF26	0.50451	7.5811e-07	1.6968e-05	Up-regulated	52.6947	53.6293	52.4648	33.5639	33.5957	34.3323
ENSBTAG00000032680	TMEM63B	0.50929	7.5888e-07	1.6968e-05	Up-regulated	17.9369	21.816	19.441	12.2706	13.0021	12.407
ENSBTAG00000020136	CASK	-0.47936	7.5753e-07	1.6968e-05	Down-regulated	25.53	22.4588	26.1398	29.9672	33.6536	30.2239
ENSBTAG00000000817	SYNJ2	-0.75723	7.6392e-07	1.7062e-05	Down-regulated	1.9094	2.17757	2.10162	2.98585	3.19159	3.30458
ENSBTAG00000014880	ICOSLG	0.59996	7.6574e-07	1.7066e-05	Up-regulated	26.6291	31.9664	28.6395	19.347	15.2066	17.5243
ENSBTAG00000016591	RAB11FIP3	0.51995	7.6574e-07	1.7066e-05	Up-regulated	23.5834	26.1408	22.5451	16.0332	14.284	15.3302
ENSBTAG00000001002	TCF7	-0.92963	7.7296e-07	1.7208e-05	Down-regulated	6.08005	3.21959	5.11284	8.37785	8.53388	8.0743
ENSBTAG00000000650	TUBGCP6	0.53933	7.747e-07	1.7228e-05	Up-regulated	9.76381	9.84233	10.1962	6.07345	6.31349	6.21288
ENSBTAG00000007512	PLA2G15	0.59938	7.9079e-07	1.7548e-05	Up-regulated	10.7959	12.0362	10.9771	6.40781	6.7757	7.04471
ENSBTAG00000006323	SNX9	-0.47464	7.905e-07	1.7548e-05	Down-regulated	29.7981	28.1393	28.9732	35.3179	37.1066	37.1563
ENSBTAG00000007375	MIF	-0.47232	8.0171e-07	1.777e-05	Down-regulated	148.986	135.32	127.562	180.897	167.412	169.905
ENSBTAG00000020330	BTG1	1.0134	8.0613e-07	1.7849e-05	Up-regulated	134.69	193.913	145.891	67.5699	74.5835	70.6081
ENSBTAG00000009851	ROBO1	-0.5073	8.0781e-07	1.7867e-05	Down-regulated	9.13517	9.48954	9.16645	11.1417	12.5767	12.1156
Novel00931		0.6562	8.2038e-07	1.8106e-05	Up-regulated	11.3804	12.4778	11.1921	6.88542	7.05321	6.21976
ENSBTAG00000018453	ANKRD37	-3.0319	8.1972e-07	1.8106e-05	Down-regulated	0.206717	0.275041	0.104195	1.16545	1.24812	1.92193
ENSBTAG00000001328	SLBP	0.60977	8.2604e-07	1.8211e-05	Up-regulated	17.9432	16.4049	17.2042	10.5067	10.3417	9.79996
ENSBTAG00000045622		-0.63985	8.2851e-07	1.8246e-05	Down-regulated	44.2466	30.8706	40.5452	54.84	54.9683	53.9699
ENSBTAG00000001816	SLC25A42	1.0495	8.4459e-07	1.8573e-05	Up-regulated	5.01754	5.11554	4.99719	2.04494	2.06304	2.52071
ENSBTAG00000021035	CTSK	-0.51919	8.4518e-07	1.8573e-05	Down-regulated	410.875	562.601	444.8	595.933	614.304	629.669
ENSBTAG00000005147	HPS5	0.55814	8.6613e-07	1.9013e-05	Up-regulated	11.6967	12.4103	12.2308	7.34208	7.97879	7.0611
ENSBTAG00000021048	ADM	-0.46097	8.7233e-07	1.9129e-05	Down-regulated	79.2825	93.3406	72.3351	97.4567	105.384	102.674
ENSBTAG00000000128	FGF18	-0.81305	8.7458e-07	1.9157e-05	Down-regulated	12.0802	20.2118	13.7731	24.8848	23.5459	24.705
ENSBTAG00000048226		1.0136	8.7781e-07	1.9208e-05	Up-regulated	15.7661	15.9086	17.4554	6.35245	8.03837	7.70277
ENSBTAG00000018796	RABGGTA	0.62891	8.7886e-07	1.921e-05	Up-regulated	13.1328	14.3391	14.1262	9.09039	7.48743	7.78152
ENSBTAG00000012261	RAB19	2.4762	8.8588e-07	1.9343e-05	Up-regulated	0.792664	1.0817	0.635164	0.166675	0.149394	0.0916205
ENSBTAG00000003880	EMILIN2	-0.42663	9.2638e-07	2.0206e-05	Down-regulated	96.5448	93.4554	93.5101	117.53	113.895	114.147
Novel00877		-2.1899	9.4471e-07	2.0583e-05	Down-regulated	0.29403	0.31297	0.518715	1.65771	1.46655	1.53254
ENSBTAG00000005654	TMSB10	-0.44127	9.6936e-07	2.1098e-05	Down-regulated	2560.62	2217.62	2457.24	3151.87	2911.97	2849.37
ENSBTAG00000000974	IARS	-0.43463	9.7224e-07	2.1138e-05	Down-regulated	56.3048	49.8413	54.0425	64.2614	65.8478	66.3928
ENSBTAG00000035064	C7orf57	1.4773	9.7501e-07	2.1153e-05	Up-regulated	1.83853	1.9328	2.28816	0.674744	0.762689	0.537172
ENSBTAG00000011190	FLNA	-0.80853	9.7436e-07	2.1153e-05	Down-regulated	371.811	223.016	330.414	499.278	486.428	487.942
ENSBTAG00000021576	LMOD1	-0.99058	9.7949e-07	2.1228e-05	Down-regulated	37.0565	18.9619	28.9083	53.511	48.7998	51.2245
ENSBTAG00000003191	FSCN1	-0.43159	9.8731e-07	2.1375e-05	Down-regulated	88.133	89.1646	81.4185	110.098	102.975	103.201
Novel01030		-0.46217	9.9091e-07	2.143e-05	Down-regulated	32.1672	32.3735	32.1484	41.4693	39.7835	39.5088
ENSBTAG00000021302	CHAD	1.4376	1.0194e-06	2.2023e-05	Up-regulated	2.42893	2.88794	3.80311	1.0595	1.03105	0.960967
ENSBTAG00000000598	CST3	0.48979	1.0302e-06	2.2232e-05	Up-regulated	214.745	270.827	233.253	155.629	155.376	152.547
ENSBTAG00000045885	miR3064	-1.2872	1.062e-06	2.2896e-05	Down-regulated	24.7199	16.1096	27.4628	41.8882	59.8605	50.0313
ENSBTAG00000030885	SSC5D	-0.87384	1.0772e-06	2.3198e-05	Down-regulated	8.90249	5.07945	8.21653	12.7225	12.0851	12.1907
ENSBTAG00000016494	RELT	1.3609	1.0945e-06	2.3537e-05	Up-regulated	1.87509	1.99588	1.60222	0.677313	0.731322	0.523256
ENSBTAG00000020837	ARHGEF16	1.3082	1.0952e-06	2.3537e-05	Up-regulated	1.777	1.58691	1.56366	0.571167	0.727403	0.509138
ENSBTAG00000004413	RHOBTB3	-0.43349	1.1124e-06	2.3881e-05	Down-regulated	131.064	109.742	126.951	148.781	152.381	149.758
Novel00768		-0.53773	1.1224e-06	2.407e-05	Down-regulated	12.1641	11.9328	12.0139	16.0413	15.8453	15.6535
ENSBTAG00000020584	IFT81	-0.6192	1.1316e-06	2.4242e-05	Down-regulated	8.76278	6.89311	9.2417	10.7251	11.7302	12.2928
ENSBTAG00000008609	SEPT8	-0.52767	1.1365e-06	2.4322e-05	Down-regulated	26.5062	20.7166	26.6496	31.1177	32.4429	33.1787
ENSBTAG00000005345	ARPC3	-0.45521	1.1448e-06	2.443e-05	Down-regulated	130.213	116.622	119.771	153.855	150.323	151.839
ENSBTAG00000017869	CAV1	-0.76961	1.1451e-06	2.443e-05	Down-regulated	66.9602	41.6498	60.1353	87.676	89.7581	84.1835
ENSBTAG00000026819	HDAC7	-0.65417	1.1433e-06	2.443e-05	Down-regulated	26.5055	18.5833	25.1499	34.3083	32.759	33.3585
ENSBTAG00000010701	NACA	-0.44157	1.148e-06	2.4466e-05	Down-regulated	172.385	156.318	165.171	203.014	199.522	206.004
ENSBTAG00000006255	MDM4	1.1507	1.1494e-06	2.4471e-05	Up-regulated	28.787	20.0366	27.0297	9.45975	11.4499	10.1672
ENSBTAG00000017285	FGF19	-1.4543	1.1522e-06	2.4504e-05	Down-regulated	3.67655	0.96118	2.47086	6.47957	5.62153	5.6698
ENSBTAG00000012659	LRIF1	-0.61151	1.166e-06	2.4772e-05	Down-regulated	8.50565	7.32332	7.65986	10.4046	11.7696	10.4163
ENSBTAG00000032427	FHOD1	0.56385	1.1949e-06	2.5333e-05	Up-regulated	8.31223	10.0527	8.59539	5.53057	5.6225	5.36765
ENSBTAG00000037811	CCL2	-1.6262	1.1942e-06	2.5333e-05	Down-regulated	7.50085	1.10727	6.84401	12.4594	15.0052	16.1659
ENSBTAG00000016931	E2F7	2.6264	1.2265e-06	2.5976e-05	Up-regulated	1.25458	0.659456	1.18666	0.206401	0.162639	0.0872755
ENSBTAG00000010841	FMO5	-0.59493	1.229e-06	2.6003e-05	Down-regulated	5.22855	5.05004	4.76112	6.62787	6.81197	7.16539
ENSBTAG00000021282	SGCE	-0.50656	1.2457e-06	2.6328e-05	Down-regulated	42.5851	33.787	41.0885	49.3168	49.2805	52.9419
Novel01293		-0.49677	1.2526e-06	2.6447e-05	Down-regulated	34.4012	29.8194	32.3904	40.0645	42.1734	41.5196
ENSBTAG00000007173	PDGFRA	-0.42264	1.2595e-06	2.6566e-05	Down-regulated	45.7435	51.4749	46.5585	56.2285	59.8427	58.613
ENSBTAG00000000224	TSPAN15	0.88353	1.2662e-06	2.6679e-05	Up-regulated	6.24055	6.18835	6.21038	3.17117	2.80038	3.18582
ENSBTAG00000013099	ALDOC	-0.68273	1.3167e-06	2.7714e-05	Down-regulated	11.3524	15.3403	10.1727	18.4598	17.1623	17.9052
ENSBTAG00000010637	ARSG	0.54396	1.337e-06	2.8113e-05	Up-regulated	28.892	33.7229	29.0633	18.8757	18.5219	19.564
Novel01095		-0.55117	1.393e-06	2.926e-05	Down-regulated	81.6476	67.0672	84.2144	108.72	97.4704	103.544
ENSBTAG00000018220	RGSL1	3.0632	1.4113e-06	2.9614e-05	Up-regulated	0.316838	0.660442	0.439177	0.0541303	0.0693117	0.0297552
ENSBTAG00000008320	SEPT5	-0.68713	1.4145e-06	2.965e-05	Down-regulated	57.4222	39.2349	52.5783	75.6429	70.565	72.1
ENSBTAG00000047752	OTUD1	0.88635	1.4504e-06	3.0372e-05	Up-regulated	6.71199	7.50156	6.92007	3.31504	3.71618	3.33509
Novel01565		-1.4897	1.455e-06	3.0438e-05	Down-regulated	1.14312	0.347644	0.905431	2.03667	2.17203	1.93237
ENSBTAG00000016508	CTDSP2	-0.42753	1.4792e-06	3.0912e-05	Down-regulated	93.7989	82.1014	95.0303	111.953	110.252	108.486
ENSBTAG00000010118	HAT1	0.65781	1.4982e-06	3.1277e-05	Up-regulated	20.1959	16.3974	17.0773	10.419	9.83906	10.6193
ENSBTAG00000018555	SFXN5	1.9548	1.5033e-06	3.1353e-05	Up-regulated	3.23215	5.19875	3.22209	1.17802	0.641074	0.890388
ENSBTAG00000030805	SHISA4	-0.44846	1.5151e-06	3.1566e-05	Down-regulated	134.758	137.884	135.559	179.107	162.277	163.434
ENSBTAG00000043571	ND2	-0.41381	1.5685e-06	3.2645e-05	Down-regulated	639.438	560.848	596.644	716.169	726.233	730.245
ENSBTAG00000002845	CDH10	-1.7505	1.5893e-06	3.3043e-05	Down-regulated	0.184191	0.308087	0.238733	0.660832	0.88416	0.682033
ENSBTAG00000016469	TNKS1BP1	-0.423	1.6118e-06	3.3477e-05	Down-regulated	47.2847	49.6977	47.0279	58.1334	57.4105	59.4798
ENSBTAG00000047837		-0.60733	1.618e-06	3.3573e-05	Down-regulated	11.3279	8.27936	11.3291	14.4886	14.2765	14.0513
ENSBTAG00000001497	MRAS	-0.49801	1.6206e-06	3.3593e-05	Down-regulated	27.1276	21.5609	24.8308	32.7341	30.6395	30.8789
ENSBTAG00000009998	GALNT16	-0.89189	1.638e-06	3.391e-05	Down-regulated	29.2545	16.0517	26.4236	41.1116	39.1884	40.7852
ENSBTAG00000011105	SLC38A2	-0.75207	1.6392e-06	3.391e-05	Down-regulated	62.5507	38.8045	52.3254	78.3657	79.3632	77.6441
ENSBTAG00000018063	SPATA2	0.5191	1.6836e-06	3.4792e-05	Up-regulated	12.3769	14.7364	12.3335	8.39824	8.48788	8.04799
Novel01257		-1.8217	1.747e-06	3.6067e-05	Down-regulated	0.407472	0.204103	0.579908	0.982796	1.53529	1.32359
ENSBTAG00000000025	RAB6A	-0.44677	1.7788e-06	3.6686e-05	Down-regulated	25.4199	25.3733	24.6836	30.6613	31.4419	31.1959
ENSBTAG00000002918	RAD51	2.3051	1.8005e-06	3.7097e-05	Up-regulated	15.2415	7.89821	13.5142	2.35621	2.21924	2.17315
ENSBTAG00000000911	UBE2H	0.4651	1.8223e-06	3.7508e-05	Up-regulated	80.5846	90.4153	82.039	51.4436	57.9908	56.7704
ENSBTAG00000000267	SMG6	-0.46801	1.8657e-06	3.8323e-05	Down-regulated	14.6734	13.7484	14.6293	18.0982	18.3098	17.6173
ENSBTAG00000008733	MAGED1	-0.42558	1.8646e-06	3.8323e-05	Down-regulated	63.8832	75.8322	71.5851	84.7191	85.2379	87.1677
ENSBTAG00000011002	CCDC136	-0.69472	1.8686e-06	3.8345e-05	Down-regulated	5.27756	4.16554	5.43298	6.48728	8.18342	7.22028
ENSBTAG00000018446	GCA	1.6048	1.8867e-06	3.8678e-05	Up-regulated	1.23729	1.60508	1.4227	0.51525	0.426305	0.326805
ENSBTAG00000006008	CAMSAP1	0.43613	1.9021e-06	3.8916e-05	Up-regulated	26.0251	29.7979	26.7556	18.7876	17.5643	18.9338
ENSBTAG00000006662		0.58982	1.901e-06	3.8916e-05	Up-regulated	34.0678	35.8754	35.024	19.6969	22.0855	21.479
ENSBTAG00000000146	FARP1	-0.51757	1.9272e-06	3.9389e-05	Down-regulated	48.7411	37.232	45.6599	57.9481	56.6108	56.5778
ENSBTAG00000016711	PPIF	0.88812	1.9601e-06	4.0022e-05	Up-regulated	14.2366	16.6407	13.3458	6.95579	7.19514	7.4972
ENSBTAG00000046922	TWIST1	0.52557	1.9668e-06	4.0118e-05	Up-regulated	237.899	292.301	237.92	167.02	154.642	161.397
ENSBTAG00000019552	PGRMC1	-0.43841	1.9754e-06	4.0254e-05	Down-regulated	62.2991	68.4253	59.3984	77.4988	76.9192	79.0552
ENSBTAG00000007698	TMEM59L	0.71067	1.9834e-06	4.0377e-05	Up-regulated	10.6604	10.5024	9.57331	5.93837	6.0553	5.03805
ENSBTAG00000008306	MKRN1	0.70056	1.9885e-06	4.0439e-05	Up-regulated	24.9014	31.1112	23.3018	14.9377	14.7448	14.5033
ENSBTAG00000004279	RHOA	-0.45997	1.9945e-06	4.0522e-05	Down-regulated	230.235	183.673	214.289	265.811	257.106	261.598
ENSBTAG00000018024	NR1D2	0.76362	2.0189e-06	4.0906e-05	Up-regulated	11.6102	15.9625	12.8013	7.19034	7.46715	6.86918
ENSBTAG00000031890	DOCK1	-0.4409	2.0194e-06	4.0906e-05	Down-regulated	19.0562	17.3261	19.7051	22.4602	23.2543	23.384
Novel00827		-1.3267	2.0185e-06	4.0906e-05	Down-regulated	1.25274	1.42539	2.3951	3.58675	4.26383	3.69984
ENSBTAG00000022847	HEATR5A	-0.46113	2.0494e-06	4.1472e-05	Down-regulated	11.0915	10.5787	10.7938	13.139	14.5849	12.834
ENSBTAG00000018966	PLCE1	-0.67123	2.0584e-06	4.1613e-05	Down-regulated	2.61935	2.11817	2.73722	3.17656	4.00294	3.64089
Novel01335		-1.0069	2.065e-06	4.1707e-05	Down-regulated	2.69672	1.33954	2.74443	3.8964	4.288	4.22579
ENSBTAG00000008032	ACTR3B	0.61851	2.0772e-06	4.1911e-05	Up-regulated	15.001	19.6298	17.1001	9.3129	10.8076	10.4086
ENSBTAG00000001105	ANXA4	-0.42254	2.0823e-06	4.1973e-05	Down-regulated	101.465	93.4497	103.057	121.309	122.614	118.449
ENSBTAG00000002292	SMARCA1	-0.48434	2.1062e-06	4.2412e-05	Down-regulated	15.2054	12.5882	13.5548	17.3066	17.2022	18.0025
ENSBTAG00000000023	RNF2	-0.51447	2.1552e-06	4.3357e-05	Down-regulated	31.0016	26.7576	29.5535	33.5064	40.1478	39.646
ENSBTAG00000008072	SRSF10	-0.46506	2.1586e-06	4.3382e-05	Down-regulated	37.47	31.0741	36.1774	42.5355	45.4954	43.2465
ENSBTAG00000016124	PACSIN1	1.2193	2.1923e-06	4.4008e-05	Up-regulated	1.09161	1.425	1.0693	0.358917	0.562309	0.475831
ENSBTAG00000020707	ADGRG6	-1.298	2.194e-06	4.4008e-05	Down-regulated	1.18604	0.467101	1.02824	1.67777	2.10472	2.23214
ENSBTAG00000006650	ZNF668	-0.74118	2.2225e-06	4.4535e-05	Down-regulated	4.11831	2.76277	3.59343	4.93107	5.4328	5.55769
ENSBTAG00000030170	JPT1	0.46462	2.2554e-06	4.5106e-05	Up-regulated	61.4598	70.9219	58.1799	40.2836	44.2846	40.5887
ENSBTAG00000013007	FAM210B	-0.4897	2.2551e-06	4.5106e-05	Down-regulated	15.5231	13.6834	16.9343	19.8791	20.1788	18.7494
ENSBTAG00000012408	RAB27A	0.96037	2.2654e-06	4.5261e-05	Up-regulated	16.5774	12.4059	15.913	5.74168	7.7233	7.52383
ENSBTAG00000002170	NOVA1	-0.74716	2.31e-06	4.6109e-05	Down-regulated	5.86494	5.26348	5.59358	8.34016	8.51321	8.61832
ENSBTAG00000012002	BCAR1	0.42426	2.3278e-06	4.6418e-05	Up-regulated	89.5175	82.498	84.4601	59.8356	55.9907	57.5241
ENSBTAG00000018697	WDR44	-0.53806	2.368e-06	4.7173e-05	Down-regulated	7.81995	6.12684	7.06771	9.20672	9.91025	8.60237
ENSBTAG00000019303	MAFK	0.56177	2.3708e-06	4.7184e-05	Up-regulated	149.661	172.434	138.795	101.176	85.2411	96.2196
ENSBTAG00000000717	PLPP2	-0.56009	2.3977e-06	4.7673e-05	Down-regulated	33.7603	25.9391	32.6761	43.0255	39.5853	41.0431
ENSBTAG00000012504	GAS2L1	0.57941	2.4192e-06	4.8053e-05	Up-regulated	44.8938	54.9898	45.8742	32.6843	27.606	27.9797
ENSBTAG00000002471	CHL1	1.8238	2.4625e-06	4.8865e-05	Up-regulated	0.607245	0.900289	0.535638	0.20008	0.125251	0.195526
ENSBTAG00000005917	PARD6G	0.86582	2.4657e-06	4.8882e-05	Up-regulated	2.60006	3.52483	2.79062	1.43207	1.48055	1.5161
ENSBTAG00000021938	ARHGAP44	1.3505	2.4722e-06	4.8964e-05	Up-regulated	2.11452	3.2285	2.23646	0.906101	0.764385	1.01569
ENSBTAG00000008220	C15H11orf71	0.93684	2.5481e-06	5.0369e-05	Up-regulated	8.5375	11.4557	9.96276	4.82662	4.67257	4.66493
ENSBTAG00000008412		-0.75768	2.546e-06	5.0369e-05	Down-regulated	106.204	68.2171	88.6921	139.614	127.085	137.572
ENSBTAG00000017024	PPARGC1A	-1.2229	2.5633e-06	5.0621e-05	Down-regulated	0.355971	0.519887	0.308778	0.738278	0.877966	0.886292
ENSBTAG00000005026	MANEA	-0.59097	2.5869e-06	5.1037e-05	Down-regulated	12.1824	10.5961	12.2255	15.3067	16.5749	15.9914
ENSBTAG00000020622	COL9A2	2.0202	2.5896e-06	5.1041e-05	Up-regulated	1.07127	1.68849	0.976099	0.295651	0.281223	0.255386
ENSBTAG00000047116	TPPP	1.0052	2.6244e-06	5.1677e-05	Up-regulated	9.923	10.3137	8.59105	4.84656	3.61624	4.5389
Novel00162		-1.3287	2.6374e-06	5.1884e-05	Down-regulated	1.79358	0.582441	1.10324	2.49295	2.77714	2.70647
ENSBTAG00000007390	VAT1	-0.40101	2.6462e-06	5.2006e-05	Down-regulated	382.7	374.279	387.975	470.199	443.903	456.734
Novel00563		0.77927	2.6859e-06	5.2735e-05	Up-regulated	18.2639	24.0146	19.9761	12.6648	10.5918	9.55143
ENSBTAG00000001788	PDPN	-0.50177	2.6908e-06	5.2781e-05	Down-regulated	12.6208	16.8101	14.4655	18.0296	18.9624	19.292
ENSBTAG00000010694	BICC1	-0.43291	2.6958e-06	5.283e-05	Down-regulated	34.6969	41.1798	38.2482	46.7064	47.3018	45.5732
ENSBTAG00000017409	DLX3	1.9897	2.711e-06	5.3076e-05	Up-regulated	0.773842	1.09825	0.947267	0.264415	0.232164	0.145348
ENSBTAG00000013290	DYSF	0.56891	2.7377e-06	5.3547e-05	Up-regulated	4.19539	4.52998	4.27199	2.3238	2.81843	2.80684
ENSBTAG00000016484	ATP11C	-0.71891	2.7768e-06	5.426e-05	Down-regulated	2.57057	2.4838	2.9436	3.96533	3.98334	3.99383
ENSBTAG00000015405	DCHS1	-0.5468	2.8273e-06	5.5194e-05	Down-regulated	32.2573	25.3558	32.082	40.9187	37.5519	40.4809
ENSBTAG00000044046	SGCD	-0.90571	2.872e-06	5.6014e-05	Down-regulated	20.6902	11.4139	18.5709	26.4936	31.2172	28.7395
ENSBTAG00000046869	RNH1	-0.60287	2.8792e-06	5.61e-05	Down-regulated	178.956	129.667	161.524	203.043	218.029	227.886
ENSBTAG00000008105	RBM38	0.63374	2.9418e-06	5.7265e-05	Up-regulated	23.2742	24.168	24.0837	13.1679	15.0318	13.622
ENSBTAG00000013147	NEFH	2.8336	2.9942e-06	5.823e-05	Up-regulated	4.10858	8.44104	4.87814	0.842319	0.671101	0.690855
ENSBTAG00000015387	RAB40B	1.2896	3.0053e-06	5.8391e-05	Up-regulated	2.44671	3.93252	3.65043	1.17879	1.18182	1.3511
ENSBTAG00000010850	SERTAD4	-1.2466	3.0358e-06	5.8927e-05	Down-regulated	9.99124	3.10284	8.43565	14.5541	16.4572	15.6142
ENSBTAG00000013723	MRPS25	0.57929	3.0392e-06	5.8937e-05	Up-regulated	36.6177	44.7842	39.4196	24.361	23.1085	25.7574
ENSBTAG00000016021	GAA	0.44868	3.0641e-06	5.9364e-05	Up-regulated	46.8045	57.9945	49.6273	34.9801	33.255	34.2141
ENSBTAG00000012724	AJUBA	0.46701	3.0744e-06	5.9508e-05	Up-regulated	38.5866	34.8174	37.3218	25.0399	24.197	23.4379
ENSBTAG00000016093	PLP2	-0.66813	3.1117e-06	6.0171e-05	Down-regulated	104.801	70.9654	96.6261	135.327	129.179	128.811
ENSBTAG00000018004	SH3GL3	1.192	3.1588e-06	6.1025e-05	Up-regulated	4.73487	5.24986	3.65943	1.98188	1.2844	2.1344
ENSBTAG00000007777	OGG1	1.0107	3.194e-06	6.1573e-05	Up-regulated	9.76268	7.22515	8.86022	3.24341	3.66321	4.75438
ENSBTAG00000019919		1.1754	3.195e-06	6.1573e-05	Up-regulated	0.862217	1.24971	1.14659	0.41371	0.385265	0.506515
ENSBTAG00000017462	ATF4	-0.40426	3.1962e-06	6.1573e-05	Down-regulated	305.409	262.297	288.866	353.397	340.658	334.673
ENSBTAG00000017969	CA4	-2.1187	3.2089e-06	6.176e-05	Down-regulated	0.620909	0.0826132	0.469449	1.90943	1.38547	1.35574
ENSBTAG00000004368	NFATC3	0.51121	3.2413e-06	6.2277e-05	Up-regulated	12.9095	13.1103	12.5805	7.88511	8.74833	7.93552
ENSBTAG00000018671	DCUN1D2	0.8429	3.2419e-06	6.2277e-05	Up-regulated	9.50323	9.16028	9.90904	4.01367	5.35348	5.10207
ENSBTAG00000011518	RARB	0.7913	3.2607e-06	6.2489e-05	Up-regulated	8.09414	9.28082	8.31715	3.94031	5.05362	4.47283
ENSBTAG00000038865	TCEA3	0.80066	3.256e-06	6.2489e-05	Up-regulated	8.35168	9.80424	9.52796	5.1437	4.83597	4.4155
ENSBTAG00000016156	MAPK3	-0.44317	3.2621e-06	6.2489e-05	Down-regulated	40.1341	37.6489	37.5575	50.337	45.9987	45.8558
ENSBTAG00000006729	ARID5B	-0.47616	3.3078e-06	6.3247e-05	Down-regulated	14.787	14.4113	16.8062	19.4429	17.8726	20.7145
ENSBTAG00000018523	TRIM38	-0.59226	3.3052e-06	6.3247e-05	Down-regulated	10.2331	8.76507	9.73334	13.7723	13.2989	12.2378
ENSBTAG00000014974	GRAMD2B	0.65418	3.3361e-06	6.3729e-05	Up-regulated	19.2149	24.7416	19.7573	12.5879	12.981	11.0898
ENSBTAG00000007964	ARPC4	-0.54612	3.3547e-06	6.4023e-05	Down-regulated	71.0257	53.4787	58.9621	82.5303	79.0354	81.7083
ENSBTAG00000005355	BAG2	-0.55346	3.3951e-06	6.4734e-05	Down-regulated	11.3564	11.7907	12.8089	15.8873	17.0808	14.8963
ENSBTAG00000012152	NONO	-0.40823	3.4367e-06	6.5466e-05	Down-regulated	111.797	98.5911	110.472	128.452	130.848	127.163
ENSBTAG00000016739	RASAL1	1.334	3.4565e-06	6.5783e-05	Up-regulated	1.43916	1.63177	1.37196	0.448988	0.657041	0.493614
ENSBTAG00000001398	ATP2A2	-0.40729	3.4684e-06	6.5947e-05	Down-regulated	77.0364	65.0891	72.6885	83.6941	89.0594	85.9245
Novel01581		-0.78594	3.4795e-06	6.6097e-05	Down-regulated	5.67299	3.63574	4.7915	6.6098	7.9873	7.52595
ENSBTAG00000021131	HNRNPK	-0.40473	3.5354e-06	6.7098e-05	Down-regulated	179.585	153.338	171.923	197.479	207.644	201.666
ENSBTAG00000008101	PCSK5	-0.67233	3.5883e-06	6.8037e-05	Down-regulated	3.07816	4.87178	3.59045	5.34425	5.76216	5.53035
ENSBTAG00000013956	BCL2L13	0.4734	3.6393e-06	6.8942e-05	Up-regulated	97.6793	82.3909	94.7468	59.0313	60.6618	60.0158
ENSBTAG00000010386	ARPC2	-0.40426	3.6584e-06	6.9175e-05	Down-regulated	298.401	243.465	271.868	327.935	328.105	321.69
ENSBTAG00000012737	GPR65	-2.539	3.6582e-06	6.9175e-05	Down-regulated	0.443234	0	0.0777079	0.750661	1.21414	0.825272
ENSBTAG00000008251	SNRPN	-0.4453	3.6731e-06	6.9388e-05	Down-regulated	64.0839	53.3833	60.5852	75.4215	72.2924	72.3295
Novel00208		-2.5957	3.767e-06	7.1097e-05	Down-regulated	0.258003	0.0343279	0.227579	0.760358	1.32072	0.799587
ENSBTAG00000019866	NRP1	0.71021	3.7734e-06	7.1151e-05	Up-regulated	48.9157	66.2359	52.4821	29.2001	31.7078	31.8692
ENSBTAG00000044064	RNF144A	-0.54223	3.9471e-06	7.4359e-05	Down-regulated	26.5708	23.3995	25.87	35.1521	32.4316	32.6059
ENSBTAG00000000231	BMPR1A	-0.46518	3.9548e-06	7.4436e-05	Down-regulated	13.8115	13.0071	13.2055	16.0685	17.0758	16.9929
ENSBTAG00000010107	WHRN	1.5401	4.0567e-06	7.6186e-05	Up-regulated	1.09132	1.1289	1.10015	0.409659	0.242101	0.381087
ENSBTAG00000007963	KIDINS220	-0.41074	4.059e-06	7.6186e-05	Down-regulated	40.5186	37.1178	41.0394	45.5981	49.6071	47.9999
ENSBTAG00000014551	TNFAIP8	-0.71931	4.0588e-06	7.6186e-05	Down-regulated	5.44549	3.88894	5.04381	7.18029	6.74436	7.57925
ENSBTAG00000015392	TTF2	0.54549	4.0667e-06	7.6261e-05	Up-regulated	8.84758	9.12586	9.14933	5.58208	5.64618	5.62227
ENSBTAG00000011494	PYGL	-0.48354	4.0729e-06	7.6308e-05	Down-regulated	15.5312	13.658	15.9932	18.9679	19.1753	19.1952
ENSBTAG00000020617	TSC2	0.42798	4.0827e-06	7.6421e-05	Up-regulated	23.1509	26.6311	26.8257	17.1004	16.934	17.5654
Novel01669		0.42815	4.0876e-06	7.6443e-05	Up-regulated	106.461	121.464	101.421	72.1597	76.4151	73.2506
ENSBTAG00000008062	DMRT2	-0.52284	4.1687e-06	7.7888e-05	Down-regulated	11.1678	12.5496	10.9534	14.255	15.368	15.5316
ENSBTAG00000010402	MYH9	-0.52853	4.2048e-06	7.8491e-05	Down-regulated	334.805	248.672	313.73	388.976	397.871	388.957
ENSBTAG00000007842	GCLM	0.70259	4.2308e-06	7.8802e-05	Up-regulated	9.16404	10.6565	8.97118	5.26705	5.81257	4.95481
ENSBTAG00000020178	ARSK	1.6951	4.233e-06	7.8802e-05	Up-regulated	5.89864	9.83097	6.28541	1.98899	2.14612	2.01175
ENSBTAG00000048204	SPACA6	-0.87059	4.2324e-06	7.8802e-05	Down-regulated	14.969	11.2206	16.3653	20.207	27.1748	23.4034
ENSBTAG00000014087	KMT5C	0.69947	4.2708e-06	7.9434e-05	Up-regulated	17.1677	23.2292	18.4533	10.4125	11.2217	11.1791
ENSBTAG00000009517	DBI	-0.53149	4.3178e-06	8.0235e-05	Down-regulated	111.031	87.6912	99.7032	138.035	123.541	129.918
ENSBTAG00000037399		-0.51991	4.3395e-06	8.0564e-05	Down-regulated	58.6947	46.835	57.8601	67.9055	73.652	71.2698
ENSBTAG00000019518	ZNF513	0.51325	4.3667e-06	8.0995e-05	Up-regulated	19.1748	21.1837	19.7458	13.05	12.6666	12.443
ENSBTAG00000010597	GGCT	1.1145	4.3941e-06	8.143e-05	Up-regulated	4.5718	4.71656	4.21881	2.30716	1.51404	1.8231
ENSBTAG00000010882	ANKRD9	0.59088	4.4108e-06	8.1665e-05	Up-regulated	17.0134	20.4395	17.2456	10.355	10.7387	11.8071
ENSBTAG00000006933	PPP1R10	-0.46507	4.4299e-06	8.1944e-05	Down-regulated	14.2421	13.8882	13.5282	17.4636	16.9308	17.7518
ENSBTAG00000010590	FAM118A	-0.73643	4.4894e-06	8.2971e-05	Down-regulated	12.9348	8.09309	12.116	16.9965	16.7758	16.4352
ENSBTAG00000013792	UBALD2	0.55911	4.499e-06	8.3072e-05	Up-regulated	70.0354	59.1094	61.0905	40.3999	41.3844	35.4229
ENSBTAG00000009174	HSD17B14	-1.3624	4.5291e-06	8.3554e-05	Down-regulated	1.21413	0.875456	1.89515	2.73003	3.41344	3.17793
ENSBTAG00000016213	SYCE2	1.5319	4.5413e-06	8.366e-05	Up-regulated	7.96316	4.95679	6.76007	1.52755	2.15156	2.51906
ENSBTAG00000025564	RPL36AL	-0.43804	4.5431e-06	8.366e-05	Down-regulated	188.803	160.359	181.093	217.74	212.869	221.411
ENSBTAG00000002964	TXLNB	0.81123	4.6058e-06	8.474e-05	Up-regulated	3.7407	5.23411	4.24897	2.41231	2.26824	2.13749
ENSBTAG00000012481	RANGAP1	0.47851	4.6292e-06	8.5094e-05	Up-regulated	19.4635	19.0495	20.5195	12.466	12.634	13.3325
ENSBTAG00000046548	ST6GALNAC4	0.51208	4.6594e-06	8.5571e-05	Up-regulated	27.4238	32.3552	27.9367	18.0209	19.0057	18.706
ENSBTAG00000020815	UHRF2	-0.98677	4.6649e-06	8.5596e-05	Down-regulated	16.3027	7.55318	13.017	21.6005	23.2437	21.7248
ENSBTAG00000033182	HGSNAT	0.47392	4.7919e-06	8.7847e-05	Up-regulated	32.8595	39.6616	34.6844	24.1466	22.6613	23.0875
ENSBTAG00000011406	TESK1	0.4745	4.8285e-06	8.8439e-05	Up-regulated	22.0188	26.2828	23.2515	14.877	15.2744	16.5054
ENSBTAG00000021771	PTTG1IP	-0.40245	4.8943e-06	8.9565e-05	Down-regulated	130.709	119.088	130.237	149.772	151.278	154.757
Novel01361		-1.6615	4.973e-06	9.0923e-05	Down-regulated	0.443329	0.416371	0.657229	1.60392	1.39656	1.3519
ENSBTAG00000005488	ARIH2	0.44765	5.055e-06	9.2339e-05	Up-regulated	38.359	45.9917	41.7821	28.4051	27.1852	28.1725
ENSBTAG00000010777	CARS	-0.41761	5.0672e-06	9.2479e-05	Down-regulated	52.7098	46.2546	51.8869	60.8286	62.0574	60.0003
ENSBTAG00000014696	CYB5D1	0.87522	5.1487e-06	9.3884e-05	Up-regulated	11.9297	12.9508	12.1459	5.96229	6.79313	5.5516
ENSBTAG00000005592	MCOLN1	0.55292	5.2457e-06	9.5418e-05	Up-regulated	25.3167	32.5655	28.3033	18.184	16.3275	18.6586
ENSBTAG00000006044	KLHL5	-0.4695	5.2399e-06	9.5418e-05	Down-regulated	18.3751	15.371	17.0172	21.415	21.0081	21.3782
ENSBTAG00000015802	CREB3L2	-0.46358	5.2469e-06	9.5418e-05	Down-regulated	16.4952	14.8266	16.1404	19.8612	19.3691	20.1533
ENSBTAG00000013798	PTPRN	0.64475	5.2589e-06	9.5552e-05	Up-regulated	4.55016	5.84226	5.34148	3.04455	3.05636	3.01244
ENSBTAG00000045565	NHSL2	-0.78903	5.39e-06	9.7848e-05	Down-regulated	2.57278	2.11057	2.56055	3.88033	3.95768	3.52731
ENSBTAG00000000919	HEY2	1.1877	5.3951e-06	9.7853e-05	Up-regulated	1.82435	2.25626	1.80408	0.90833	0.802754	0.62658
ENSBTAG00000020213	NIPAL4	-0.79742	5.4709e-06	9.914e-05	Down-regulated	7.63833	4.78912	8.29786	10.7973	10.9139	11.0451
ENSBTAG00000014278	TBX2	0.71602	5.4916e-06	9.9427e-05	Up-regulated	5.9071	7.80169	6.05447	3.66553	3.7756	3.45098
ENSBTAG00000001367	C1QTNF2	-0.90281	5.5233e-06	9.9912e-05	Down-regulated	4.11015	5.28006	4.81016	8.71697	7.58998	7.71994
ENSBTAG00000014679	DHX57	0.46497	5.5439e-06	0.0001002	Up-regulated	13.0551	13.6367	15.2617	8.49925	9.6632	9.41519
ENSBTAG00000006013	NT5DC3	0.75928	5.566e-06	0.00010042	Up-regulated	6.05386	8.48162	7.40687	3.8719	3.74892	4.11097
ENSBTAG00000014337	EIF2S3	-0.46296	5.5628e-06	0.00010042	Down-regulated	66.5891	52.755	58.8086	73.5823	72.3374	77.0475
ENSBTAG00000005734	GATA6	0.87152	5.6701e-06	0.00010212	Up-regulated	8.37414	7.25523	8.28483	4.07246	3.9263	3.86271
ENSBTAG00000006072	LRRC59	-0.41719	5.6686e-06	0.00010212	Down-regulated	92.9982	85.4473	85.7985	105.605	107.368	107.178
ENSBTAG00000014265	SREBF2	-0.69754	5.746e-06	0.00010339	Down-regulated	100.413	68.7934	89.2788	134.547	118.317	127.887
ENSBTAG00000003598	P3H3	-0.40816	5.7786e-06	0.00010389	Down-regulated	80.1057	75.0124	78.025	96.4665	89.153	94.9463
Novel01301		3.7821	5.8295e-06	0.00010471	Up-regulated	0.498065	0.353432	0.481174	0.0425461	0.0217914	0.0233874
ENSBTAG00000027181	LAMA3	-0.65888	5.8393e-06	0.00010471	Down-regulated	1.24777	1.06433	0.97355	1.49369	1.5929	1.62289
Novel00255		-0.97855	5.8399e-06	0.00010471	Down-regulated	20.3931	9.85268	17.0588	28.6138	26.7292	29.5019
ENSBTAG00000003192	TBC1D16	0.78574	5.9217e-06	0.000106	Up-regulated	21.0821	29.6179	23.2801	13.0974	13.0687	12.6659
Novel00675		-1.0281	5.9171e-06	0.000106	Down-regulated	1.65489	0.865019	1.71297	2.31738	2.91689	2.63097
ENSBTAG00000038051	LOC532875	0.51972	5.9994e-06	0.00010729	Up-regulated	15.1047	14.8681	15.879	9.31872	9.5458	10.1464
ENSBTAG00000012620	RETREG2	0.40611	6.0574e-06	0.00010818	Up-regulated	90.895	108.652	98.3325	71.9311	64.7843	66.8219
ENSBTAG00000016506	ST3GAL4	-0.60293	6.0596e-06	0.00010818	Down-regulated	12.7157	8.81522	11.5341	14.863	15.3322	15.45
ENSBTAG00000013557	ERAP1	-0.43633	6.0755e-06	0.00010837	Down-regulated	23.4192	25.1132	22.5417	28.0167	29.5998	29.5783
ENSBTAG00000045822		0.62803	6.1928e-06	0.00011037	Up-regulated	89.0476	118.274	96.2172	60.252	56.6258	60.8698
ENSBTAG00000001987	SWAP70	-0.40801	6.241e-06	0.00011113	Down-regulated	58.5678	50.0373	55.7889	64.7551	68.366	64.9207
ENSBTAG00000022489		-0.44816	6.3243e-06	0.00011251	Down-regulated	8.81417	8.93815	10.3303	11.3991	11.6495	11.7025
ENSBTAG00000002474	MAD1L1	0.64375	6.3359e-06	0.0001126	Up-regulated	7.04982	6.90495	6.33471	4.00586	4.05424	3.71699
ENSBTAG00000020236	NECAB2	-0.71194	6.3404e-06	0.0001126	Down-regulated	7.06803	4.87193	7.62743	9.57522	10.2663	9.29879
ENSBTAG00000047174		0.51315	6.3675e-06	0.00011299	Up-regulated	11.5175	12.438	12.9513	7.31934	8.83997	7.30472
ENSBTAG00000040551	ZBTB1	-0.52525	6.4323e-06	0.00011404	Down-regulated	8.63412	6.59331	8.60845	9.91898	10.5587	10.6913
ENSBTAG00000004484	CEP83	0.6067	6.4477e-06	0.00011417	Up-regulated	9.02425	10.2984	8.08646	5.12114	6.00327	5.19401
ENSBTAG00000014633	ABCD4	0.55992	6.4568e-06	0.00011417	Up-regulated	8.56781	8.88129	10.0061	5.25236	5.80666	5.83751
ENSBTAG00000013548	GABRE	-0.71011	6.4539e-06	0.00011417	Down-regulated	4.67208	4.89239	5.52456	6.34249	8.64504	7.42826
ENSBTAG00000039719	PHGDH	-0.4128	6.4638e-06	0.0001142	Down-regulated	308.27	271.572	290.681	370.275	328.536	352.313
Novel01236		-0.99764	6.4729e-06	0.00011426	Down-regulated	0.721488	0.564938	0.610284	1.14762	1.01884	1.27103
ENSBTAG00000038600	LRRC15	-2.2622	6.6368e-06	0.00011705	Down-regulated	0.265611	0.0771056	0.219076	0.866316	0.912782	0.680302
ENSBTAG00000002238	ARL2	-0.51797	6.7206e-06	0.00011843	Down-regulated	35.8275	27.5841	30.9068	41.2259	39.0334	42.371
ENSBTAG00000004188	SNAP47	-0.61735	6.7996e-06	0.00011972	Down-regulated	7.02555	6.52548	7.60116	9.4035	9.67963	10.3634
ENSBTAG00000008507	SPHK1	-0.70633	6.932e-06	0.00012189	Down-regulated	28.8642	19.406	24.8659	36.9378	33.4942	37.9847
ENSBTAG00000014304	TMEM47	-0.42443	6.9347e-06	0.00012189	Down-regulated	123.233	104.441	107.948	135.509	136.631	136.71
ENSBTAG00000013371	RUBCNL	-1.2925	6.9801e-06	0.00012258	Down-regulated	0.509001	0.299713	0.403945	0.932513	0.85289	0.915356
ENSBTAG00000002296	TMEM173	-0.82358	6.9925e-06	0.00012269	Down-regulated	2.54532	1.83011	2.14109	3.17935	3.50462	3.7993
ENSBTAG00000009846	MTHFD1L	-0.4658	7.2564e-06	0.00012721	Down-regulated	18.6685	14.7066	17.1394	21.7956	21.0847	20.463
ENSBTAG00000039993		0.90679	7.3849e-06	0.00012936	Up-regulated	7.00944	8.1431	7.26804	4.14688	3.70117	2.97918
ENSBTAG00000037813	TOR1AIP2	-0.49453	7.4597e-06	0.00013055	Down-regulated	11.8197	11.4748	12.1811	14.676	15.001	15.6627
ENSBTAG00000014818	MYLK3	-1.5716	7.4914e-06	0.000131	Down-regulated	0.623957	0.110692	0.401864	0.977168	1.03738	1.07429
Novel00698		0.84182	7.5303e-06	0.00013156	Up-regulated	2.14139	2.26843	2.21036	1.1133	1.16194	1.07384
ENSBTAG00000038920	VPS13C	-0.43283	7.5623e-06	0.00013201	Down-regulated	8.14469	8.42616	9.09525	9.34512	11.5339	10.5682
ENSBTAG00000039888	MAGED2	-0.40736	7.6553e-06	0.00013352	Down-regulated	81.0249	67.3114	78.1945	91.1883	93.6477	87.9496
ENSBTAG00000016208	TGM2	-0.64233	7.6861e-06	0.00013394	Down-regulated	16.0877	11.2095	14.5241	20.7911	18.8993	19.6028
ENSBTAG00000002044	SIRT3	0.79218	7.7178e-06	0.00013438	Up-regulated	5.82366	7.76355	7.78021	4.17298	3.32474	3.66383
Novel01501		-0.80529	7.7458e-06	0.00013475	Down-regulated	2.61566	2.04291	2.17452	3.23838	3.95935	3.65596
ENSBTAG00000017695	CCDC150	0.92248	7.8981e-06	0.00013729	Up-regulated	3.21098	4.15624	3.21698	1.64575	1.89398	1.51894
Novel00151		-1.5756	7.9089e-06	0.00013736	Down-regulated	3.07248	1.049	2.16229	6.83386	5.72205	4.50786
ENSBTAG00000007808	ANTXR1	-0.42204	7.9471e-06	0.0001379	Down-regulated	54.356	57.3638	56.3539	67.3643	67.5181	69.2697
Novel00883		0.59979	8.0171e-06	0.00013888	Up-regulated	165.511	214.462	170.394	112.894	105.835	109.95
ENSBTAG00000021026		-0.56367	8.013e-06	0.00013888	Down-regulated	34.2187	24.8112	30.5008	39.7599	42.1973	38.3003
ENSBTAG00000030317	PPP1R26	0.45684	8.1102e-06	0.00014038	Up-regulated	18.9506	18.7497	18.9583	13.7768	11.2446	12.38
ENSBTAG00000010727	ATG4D	1.498	8.1323e-06	0.00014064	Up-regulated	17.8055	28.6308	18.3564	6.54636	6.75574	7.43781
ENSBTAG00000017048	CENPJ	0.96058	8.1464e-06	0.00014077	Up-regulated	2.08527	1.48329	1.96065	0.904349	0.863223	0.813465
ENSBTAG00000002738	S1PR2	-1.1256	8.1845e-06	0.00014131	Down-regulated	19.9375	8.32458	18.0683	33.7451	28.685	29.5977
ENSBTAG00000021190	CDH2	-0.42259	8.2619e-06	0.00014252	Down-regulated	21.4041	20.634	20.7178	24.6131	25.6965	25.9992
ENSBTAG00000016546	PARP12	-0.76242	8.3592e-06	0.00014408	Down-regulated	3.92539	2.39411	3.82717	5.08117	5.47576	5.10185
ENSBTAG00000010670	VSIG8	1.2122	8.5137e-06	0.00014662	Up-regulated	6.24345	5.26514	6.81086	1.29855	3.32548	2.58331
ENSBTAG00000013753	DDRGK1	0.5872	8.5889e-06	0.00014779	Up-regulated	45.8991	60.2621	50.0099	32.2628	29.508	32.3026
ENSBTAG00000037389	TRIM44	0.58704	8.6935e-06	0.00014946	Up-regulated	10.9959	13.992	11.9287	7.79268	7.05603	7.39433
ENSBTAG00000043550	cytb	-0.66902	8.7696e-06	0.00015064	Down-regulated	748.847	490.873	707.576	903.276	960.574	951.666
ENSBTAG00000002610	FKBP3	0.42377	8.8567e-06	0.00015151	Up-regulated	105.985	126.451	111.021	77.3499	78.0476	76.5436
ENSBTAG00000003578	DPCD	0.53661	8.832e-06	0.00015151	Up-regulated	35.9338	38.1429	36.3244	24.0315	23.1078	21.8398
ENSBTAG00000003705	FAM83G	1.3102	8.8543e-06	0.00015151	Up-regulated	1.57144	1.48886	1.51452	0.548748	0.580252	0.544907
ENSBTAG00000015753	RSBN1L	-0.62612	8.849e-06	0.00015151	Down-regulated	8.54952	6.48005	7.71146	9.605	11.5345	10.7685
Novel00044		-1.3002	8.857e-06	0.00015151	Down-regulated	0.662672	0.56067	0.599517	1.49792	1.21326	1.35957
ENSBTAG00000019202	EAF1	0.43724	9.1562e-06	0.0001565	Up-regulated	52.2427	52.5914	53.8244	35.382	34.5597	36.3075
ENSBTAG00000014806	ATP2A3	1.2094	9.1828e-06	0.00015682	Up-regulated	0.928812	1.20491	0.858299	0.416544	0.416535	0.338007
ENSBTAG00000016823	CSNK1G1	0.53953	9.1918e-06	0.00015684	Up-regulated	14.547	15.5944	14.1634	8.41177	9.94408	9.29455
ENSBTAG00000016813	SH3D19	-0.48961	9.2133e-06	0.00015708	Down-regulated	12.0088	12.9801	12.7189	15.8765	16.2456	15.8746
ENSBTAG00000047380	CALCA	-2.1791	9.2769e-06	0.00015803	Down-regulated	0.486471	0.517808	0.381428	1.32978	1.92976	2.43659
ENSBTAG00000005034	CAPN5	-0.6507	9.2978e-06	0.00015826	Down-regulated	2.56888	1.88992	2.58966	3.42715	3.41149	3.21432
ENSBTAG00000001729	DUSP10	-0.59128	9.3138e-06	0.0001584	Down-regulated	5.86759	5.69396	5.56117	8.13956	7.60066	7.64868
Novel00379		-0.86279	9.3461e-06	0.00015881	Down-regulated	2.1066	1.40796	1.7944	2.62814	3.15516	2.99978
ENSBTAG00000004915	PFN1	-0.54532	9.3894e-06	0.00015942	Down-regulated	659.47	487.762	588.801	797.636	751.554	751.633
ENSBTAG00000008967	RAP1B	-0.41494	9.4931e-06	0.00016104	Down-regulated	52.1499	48.6266	50.8095	60.1288	61.5277	61.714
ENSBTAG00000046273	FAM57A	-0.56045	9.54e-06	0.00016171	Down-regulated	28.74	20.5203	26.644	33.8774	34.0966	33.7404
ENSBTAG00000016846	YWHAB	-0.42905	9.554e-06	0.00016172	Down-regulated	117.697	92.7911	105.571	126.885	130.935	128.652
Novel00512		-1.3034	9.5569e-06	0.00016172	Down-regulated	1.35054	0.766688	1.05892	1.87664	2.8678	2.40139
ENSBTAG00000005182	BoLA	-0.42877	9.5652e-06	0.00016173	Down-regulated	51.2549	48.6032	52.7436	63.1269	61.8375	61.364
ENSBTAG00000011461	ADORA1	0.72331	9.8657e-06	0.00016667	Up-regulated	4.53881	4.04177	4.57553	2.00701	2.89697	2.34022
ENSBTAG00000004769	NEIL2	-0.75547	9.8807e-06	0.00016679	Down-regulated	4.30749	2.94565	4.07549	5.59954	6.03921	5.7493
ENSBTAG00000009236	DAGLB	0.57455	9.9235e-06	0.00016737	Up-regulated	10.1164	13.1301	10.546	6.96753	6.65758	6.91402
ENSBTAG00000007834	PPP1R16A	0.51653	9.9498e-06	0.0001674	Up-regulated	12.3085	15.372	14.166	9.25022	8.08895	9.13931
ENSBTAG00000012921	KIF24	1.0685	9.9491e-06	0.0001674	Up-regulated	2.3077	1.59157	2.11726	0.947998	0.898493	0.759751
ENSBTAG00000019848	UNG	0.5054	9.9366e-06	0.0001674	Up-regulated	18.6136	20.5831	18.1179	12.0206	12.8565	11.7237
ENSBTAG00000003727	SH3KBP1	-0.48383	9.9592e-06	0.00016742	Down-regulated	17.9371	16.1428	16.5644	21.1829	22.3407	20.7554
ENSBTAG00000021766	HBEGF	1.0717	1.0037e-05	0.00016859	Up-regulated	2.96269	3.71667	3.38666	1.43714	1.49994	1.40112
ENSBTAG00000003887	ECHDC1	-0.43705	1.0063e-05	0.00016889	Down-regulated	27.3958	26.8936	26.9201	31.0869	34.0617	34.6075
ENSBTAG00000005785	DPY19L1	0.43399	1.0112e-05	0.00016958	Up-regulated	32.7831	36.4406	30.2606	20.9517	24.0903	21.7284
ENSBTAG00000017475	GNAS	-0.37817	1.0128e-05	0.0001697	Down-regulated	343.019	332.87	341.058	411.125	390.084	397.306
Novel00268		1.158	1.0148e-05	0.0001699	Up-regulated	0.416038	0.46073	0.491423	0.129233	0.233875	0.194173
ENSBTAG00000020931	CHN2	0.80772	1.0197e-05	0.00017059	Up-regulated	4.55347	6.30813	4.95938	2.95539	2.667	2.55289
ENSBTAG00000047161	ARSH	-1.4789	1.0352e-05	0.00017303	Down-regulated	1.29106	0.511965	0.791109	2.17976	1.78099	2.62465
ENSBTAG00000002481	HAGHL	0.4736	1.0467e-05	0.0001748	Up-regulated	49.6486	46.4828	48.1362	33.294	29.3543	31.5498
ENSBTAG00000002735	C25H16ORF13	0.51424	1.0611e-05	0.00017707	Up-regulated	34.933	41.7178	35.3965	23.3976	23.3556	24.3081
ENSBTAG00000012317	PNP	0.64474	1.0684e-05	0.00017805	Up-regulated	301.936	408.846	328.689	195.383	207.033	199.532
ENSBTAG00000020292	C5H12orf57	-0.45396	1.0687e-05	0.00017805	Down-regulated	59.3822	56.9618	61.5057	73.2904	75.4186	72.3093
ENSBTAG00000000440	HSPB2	0.48427	1.0708e-05	0.00017826	Up-regulated	54.3178	51.9215	52.1449	33.2307	32.76	36.7055
ENSBTAG00000008802	GID4	0.50744	1.0774e-05	0.00017921	Up-regulated	9.41446	11.3213	10.2272	6.01622	6.67849	7.04614
ENSBTAG00000009960	FLOT1	-0.47302	1.0843e-05	0.00018021	Down-regulated	93.683	73.145	87.5217	107.634	103.198	109.73
ENSBTAG00000035998	CKB	0.70974	1.0864e-05	0.0001804	Up-regulated	19.2838	26.9383	22.8038	13.1075	13.2099	11.8811
ENSBTAG00000009933	DTX3L	-0.61134	1.0887e-05	0.00018051	Down-regulated	5.29307	4.37242	5.15585	6.39111	6.85373	7.31911
ENSBTAG00000032265	RTP4	-0.76563	1.0883e-05	0.00018051	Down-regulated	4.36776	2.82081	4.7494	5.83554	6.2354	6.3879
ENSBTAG00000045943	CHRNG	0.43086	1.0904e-05	0.00018064	Up-regulated	49.8597	49.7138	54.8728	32.1598	37.4626	34.3642
ENSBTAG00000010742	PKD2L1	-1.1008	1.1004e-05	0.00018215	Down-regulated	1.18929	0.930805	0.758133	1.88244	1.68957	2.03012
Novel00580		0.712	1.1094e-05	0.00018349	Up-regulated	26.8988	37.7152	30.954	17.1528	18.3615	17.302
ENSBTAG00000017461	SLC16A3	-1.3953	1.1142e-05	0.00018413	Down-regulated	0.446262	0.475008	0.611827	1.22597	1.38705	1.04607
ENSBTAG00000021417	DMWD	0.39666	1.1188e-05	0.0001846	Up-regulated	82.625	84.1039	81.4563	62.7325	50.5075	57.5274
ENSBTAG00000016336	MGEA5	-0.4871	1.1183e-05	0.0001846	Down-regulated	29.7614	22.4438	26.4733	32.7309	34.4943	32.9675
ENSBTAG00000014564	XXYLT1	0.63849	1.1226e-05	0.00018508	Up-regulated	12.6022	14.4513	13.043	8.33654	6.49298	8.48343
ENSBTAG00000008537	FAM219A	0.66007	1.1411e-05	0.00018796	Up-regulated	19.0107	21.9807	16.7884	11.9761	11.0842	10.0481
ENSBTAG00000014261	TARS	-0.39062	1.1474e-05	0.00018885	Down-regulated	87.4813	73.9577	77.0852	94.7377	92.9576	96.1119
ENSBTAG00000003971	E2F1	1.9468	1.15e-05	0.00018914	Up-regulated	16.1803	8.54296	13.1072	2.89597	3.03396	3.00291
ENSBTAG00000046277	RGS4	-0.96106	1.1522e-05	0.00018934	Down-regulated	3.3358	3.06849	3.36279	5.40356	5.49199	6.35834
ENSBTAG00000021595	HIP1R	0.65026	1.1533e-05	0.00018937	Up-regulated	5.71695	7.83323	6.49761	3.70856	4.04528	3.81278
ENSBTAG00000036078	EMP1	-0.93059	1.1647e-05	0.0001911	Down-regulated	44.4179	22.3617	37.2135	56.053	65.7387	58.7833
ENSBTAG00000038434	ATRX	-0.47188	1.1882e-05	0.00019479	Down-regulated	7.48385	6.03354	7.67313	8.63328	9.44995	8.61544
ENSBTAG00000000892	MB21D1	1.7082	1.1895e-05	0.00019485	Up-regulated	2.03817	1.29565	1.99759	0.232142	0.683672	0.574235
ENSBTAG00000022799	NOTCH1	0.39122	1.1919e-05	0.00019508	Up-regulated	34.665	30.1068	33.3108	23.202	22.5796	22.0857
ENSBTAG00000009988	SMARCB1	-0.46517	1.2054e-05	0.00019714	Down-regulated	40.8571	32.7401	37.8636	48.3513	44.3358	46.9733
ENSBTAG00000003504	GSS	0.49098	1.2142e-05	0.00019841	Up-regulated	20.3112	22.1798	20.4534	12.2539	13.7272	14.6337
ENSBTAG00000012019	IRS2	0.60121	1.2184e-05	0.00019894	Up-regulated	22.1924	29.4988	25.0705	15.6559	14.0923	16.0403
ENSBTAG00000005453	FGD4	-0.9692	1.2256e-05	0.00019995	Down-regulated	4.53641	2.30288	4.75604	6.32421	7.03527	7.31459
ENSBTAG00000005154	APCDD1	1.4457	1.2286e-05	0.00020028	Up-regulated	5.11632	7.32772	4.53663	2.0594	2.22209	1.35845
ENSBTAG00000007164	FGFR3	2.5975	1.232e-05	0.00020068	Up-regulated	0.930341	1.68346	0.890975	0.158945	0.260508	0.104846
ENSBTAG00000001446	ABRACL	-0.84617	1.2385e-05	0.00020157	Down-regulated	7.09076	5.34863	6.13501	8.35596	11.2564	10.7595
ENSBTAG00000003217	CADM3	1.5308	1.2438e-05	0.00020227	Up-regulated	1.82211	1.85636	1.39076	0.453607	0.491994	0.645367
ENSBTAG00000017122	HSPG2	0.36874	1.2737e-05	0.00020681	Up-regulated	180.675	168.306	184.565	125.053	122.886	126.923
Novel01231		-0.44459	1.273e-05	0.00020681	Down-regulated	16.5182	19.8845	19.2038	21.8101	24.3772	22.4071
ENSBTAG00000007184	NUDT7	0.50288	1.2821e-05	0.00020802	Up-regulated	7.50998	8.79209	8.16205	4.87919	4.97789	5.78678
ENSBTAG00000010943	SLC22A23	1.9076	1.2899e-05	0.00020911	Up-regulated	4.87324	8.12832	4.63411	1.26173	1.34523	1.64192
ENSBTAG00000014764	CD9	-0.41175	1.3224e-05	0.00021421	Down-regulated	122.121	105.434	115.744	140.911	136.015	137.508
ENSBTAG00000019939	SLC35D2	-0.8721	1.3282e-05	0.00021498	Down-regulated	4.44572	3.95064	3.78271	7.23296	6.59548	6.38907
Novel01039		-1.5362	1.3367e-05	0.00021619	Down-regulated	1.39149	0.448824	1.06268	2.85275	2.87799	1.9483
ENSBTAG00000019708	ACSL6	1.4167	1.3635e-05	0.00022031	Up-regulated	1.02237	1.57792	1.23676	0.401733	0.554661	0.345649
ENSBTAG00000000807	TMED3	-0.41486	1.3644e-05	0.00022031	Down-regulated	56.9489	61.5888	55.2323	72.8774	68.4242	68.6016
ENSBTAG00000000967	DET1	0.57445	1.3989e-05	0.00022571	Up-regulated	9.82739	11.0449	9.65874	6.57999	5.88536	6.10302
Novel00076		0.80398	1.4032e-05	0.00022623	Up-regulated	7.39694	10.2845	8.06303	4.56177	3.89411	4.87964
ENSBTAG00000014804	HNRNPDL	-0.70107	1.4153e-05	0.000228	Down-regulated	50.4748	32.0065	46.3856	59.8118	67.0849	63.692
ENSBTAG00000009453	URGCP	-0.55127	1.4194e-05	0.00022834	Down-regulated	5.45351	4.48612	5.15479	6.87264	6.59373	6.61127
ENSBTAG00000017799	PITPNB	-0.43124	1.4197e-05	0.00022834	Down-regulated	22.8756	18.7793	21.7635	24.7389	26.0923	26.8272
ENSBTAG00000011384	TBX5	-0.95938	1.4326e-05	0.00023025	Down-regulated	2.47199	1.67705	2.10861	3.56427	3.79375	3.70424
ENSBTAG00000007498	ZGPAT	0.46315	1.4351e-05	0.00023046	Up-regulated	27.0717	30.4711	28.0861	19.5478	18.4856	18.2392
Novel00773		0.7159	1.4565e-05	0.00023372	Up-regulated	15.8298	19.9309	18.1932	10.1022	10.3484	9.30154
ENSBTAG00000004173	UBXN8	-0.73792	1.4843e-05	0.0002378	Down-regulated	5.56365	4.43267	5.94451	8.12784	7.94109	8.07216
ENSBTAG00000010658	PFKL	-0.39919	1.4841e-05	0.0002378	Down-regulated	41.8471	44.43	41.4226	54.862	46.8351	50.8454
ENSBTAG00000010135	TMEM189	0.46386	1.4939e-05	0.00023914	Up-regulated	98.3981	83.382	98.7657	60.6934	60.9227	63.0375
ENSBTAG00000004283	PPFIBP1	-0.89492	1.5066e-05	0.00024099	Down-regulated	36.6072	18.4247	31.5292	48.4014	51.6005	46.5643
ENSBTAG00000002608		-0.42171	1.5166e-05	0.00024241	Down-regulated	225.013	178.405	211.713	250.604	250.906	246.735
ENSBTAG00000009995	CPEB4	-0.43439	1.5268e-05	0.00024384	Down-regulated	15.1339	14.0167	14.838	16.5319	18.8266	18.6057
ENSBTAG00000040316	TMEM92	-1.7558	1.5343e-05	0.00024486	Down-regulated	1.03258	0.35171	0.458011	1.98992	1.82156	1.86188
ENSBTAG00000021303	RSAD1	-0.61862	1.5464e-05	0.00024659	Down-regulated	6.79715	5.06686	6.2272	8.01158	8.95077	8.2839
ENSBTAG00000008611	IGFBP4	-0.37161	1.5531e-05	0.00024748	Down-regulated	197.957	244.729	211.108	259.256	256.202	250.57
ENSBTAG00000016014	NUPL2	0.66867	1.5555e-05	0.00024767	Up-regulated	10.4313	11.0041	10.234	5.98289	6.09608	5.98277
ENSBTAG00000007916	FOXJ1	5.328	1.5632e-05	0.00024868	Up-regulated	0.428051	0.455624	0.431514	0.0292522	0	0
ENSBTAG00000001252	HIVEP1	-0.67822	1.5647e-05	0.00024873	Down-regulated	3.1085	2.03701	2.71263	3.98846	3.8414	3.59847
ENSBTAG00000010389	STBD1	-0.69497	1.576e-05	0.00025033	Down-regulated	33.0988	20.6387	30.007	41.3045	41.0385	40.9286
Novel00833		-0.8839	1.5798e-05	0.00025074	Down-regulated	24.2011	12.7197	21.7649	33.3517	31.0011	34.1769
ENSBTAG00000002670	C10orf10	1.4131	1.5876e-05	0.00025178	Up-regulated	9.76452	16.5375	11.4922	4.1418	4.24273	4.44505
ENSBTAG00000012961	PAPSS1	-0.41057	1.5909e-05	0.00025211	Down-regulated	35.729	33.5307	35.4854	42.129	42.0101	42.1669
ENSBTAG00000044092	IQCK	0.85756	1.5968e-05	0.00025286	Up-regulated	4.42869	5.98085	5.52485	3.09269	2.61583	2.24593
ENSBTAG00000015782	SCAP	0.39335	1.6024e-05	0.00025335	Up-regulated	45.9954	51.337	45.4878	34.6578	31.256	32.5737
ENSBTAG00000016918	MYOF	-0.3812	1.602e-05	0.00025335	Down-regulated	38.8035	33.2605	38.8653	42.8082	44.9656	43.4
ENSBTAG00000017804	BNIP3	-0.63179	1.6099e-05	0.00025434	Down-regulated	27.2008	40.978	30.4025	47.4654	43.378	47.2654
ENSBTAG00000007323	CPSF6	-0.65003	1.6157e-05	0.00025505	Down-regulated	27.586	18.8034	28.3525	35.7461	35.1709	35.6773
ENSBTAG00000017223	MEST	-0.56899	1.6243e-05	0.00025622	Down-regulated	42.1053	29.4858	37.3775	48.5934	48.5341	49.7698
ENSBTAG00000011202	CARD19	-0.53276	1.6492e-05	0.00025994	Down-regulated	21.6908	18.3732	22.6489	29.0689	26.7564	26.5032
ENSBTAG00000008338	PLCB1	0.8217	1.6536e-05	0.00026045	Up-regulated	2.50711	2.55741	2.17636	1.30878	1.27973	1.12493
ENSBTAG00000012038	TRIM56	-0.51695	1.6675e-05	0.00026243	Down-regulated	10.2715	10.0101	10.2186	13.7094	11.7974	14.0513
ENSBTAG00000011869	CSRP3	-1.0999	1.6809e-05	0.00026434	Down-regulated	2.49277	2.40303	2.56035	4.09807	4.79058	5.61849
ENSBTAG00000001697	TRA2B	-0.41539	1.6937e-05	0.00026614	Down-regulated	54.0247	53.244	54.8562	65.437	64.4401	66.2088
ENSBTAG00000012288	TFIP11	0.44572	1.7087e-05	0.00026829	Up-regulated	22.4255	24.2804	23.2547	15.1495	15.7042	15.7139
ENSBTAG00000007439	TENM4	-0.61092	1.7314e-05	0.00027164	Down-regulated	1.38991	1.45785	1.36025	1.93955	1.96018	1.92652
ENSBTAG00000030593		-0.67229	1.7459e-05	0.00027371	Down-regulated	93.0514	61.5728	81.8483	114.942	107.701	119.816
ENSBTAG00000008271	MEDAG	-0.82356	1.7505e-05	0.00027423	Down-regulated	15.0524	8.41261	13.4726	20.8648	19.434	19.1566
ENSBTAG00000044097	KLF7	-0.70233	1.7701e-05	0.00027708	Down-regulated	15.8572	9.9914	15.3424	20.4898	20.702	19.7533
ENSBTAG00000015980	FASN	-0.37386	1.7917e-05	0.00028025	Down-regulated	34.6712	42.7869	36.4928	44.9379	44.048	44.7305
Novel00735		-0.79441	1.7973e-05	0.00028091	Down-regulated	1.8745	1.28266	1.83567	2.86852	2.62911	2.369
ENSBTAG00000018274	FADD	0.44284	1.8076e-05	0.0002823	Up-regulated	74.8978	80.1485	70.561	50.0555	50.4872	49.8998
ENSBTAG00000020940	ANXA11	-0.39113	1.8132e-05	0.00028296	Down-regulated	67.1584	57.6387	67.8503	74.8483	77.0398	77.4704
ENSBTAG00000005247	FRMD3	-0.86387	1.8211e-05	0.00028398	Down-regulated	3.89214	3.71696	3.26358	5.25749	6.22592	6.47694
ENSBTAG00000013343	FTL	1.1325	1.8276e-05	0.00028477	Up-regulated	1995.13	2950.99	1981.49	1018.06	868.404	969.432
ENSBTAG00000021956	ISCA2	0.69072	1.8318e-05	0.00028521	Up-regulated	12.4397	15.0841	13.6887	6.86625	7.75128	8.5244
ENSBTAG00000000330	ALDH16A1	0.48826	1.842e-05	0.00028658	Up-regulated	16.0776	14.6093	14.5186	10.1139	8.8854	10.2228
ENSBTAG00000046775	MAN1B1	0.47836	1.8494e-05	0.00028752	Up-regulated	19.502	22.9124	20.2986	14.2913	13.4374	13.0393
Novel01215		1.6641	1.8583e-05	0.00028868	Up-regulated	3.75885	6.86339	4.66603	1.36293	1.52211	1.47586
ENSBTAG00000012868	ZNF77	0.93706	1.8643e-05	0.00028939	Up-regulated	3.47835	3.5199	4.32138	1.90833	1.85194	1.60111
ENSBTAG00000020689	PPP1R13L	-0.57084	1.8765e-05	0.00029107	Down-regulated	4.74007	4.52793	5.0507	6.71389	5.67216	6.8942
ENSBTAG00000018972	GARS	-0.37025	1.899e-05	0.00029433	Down-regulated	194.464	176.67	186.194	217.936	220.388	215.353
ENSBTAG00000023039	DUSP13	0.78741	1.9046e-05	0.00029476	Up-regulated	7.63815	10.3191	9.88407	3.87719	5.24414	5.50408
Novel01570		0.59995	1.9054e-05	0.00029476	Up-regulated	19.2122	22.162	20.4333	13.993	11.0521	11.8616
Novel01414		-2.3246	1.9061e-05	0.00029476	Down-regulated	0.0762177	0.141973	0.153669	0.488305	0.640261	0.558312
ENSBTAG00000011798	STK38L	-0.49071	1.9138e-05	0.00029573	Down-regulated	6.03509	6.59601	6.23678	8.13456	7.94002	7.95193
ENSBTAG00000011838	PCED1B	0.90929	1.9365e-05	0.00029901	Up-regulated	3.55959	2.73054	3.30773	1.71231	1.37817	1.54634
ENSBTAG00000004852	PLEKHO1	-0.49489	1.943e-05	0.00029979	Down-regulated	19.774	16.1345	18.0426	24.0551	22.3272	22.6201
ENSBTAG00000016217	RBM43	-0.6938	1.9885e-05	0.00030658	Down-regulated	3.00669	2.59716	3.20558	3.87277	4.31427	4.75443
ENSBTAG00000033726	GRIP1	-1.4669	2.0186e-05	0.00031098	Down-regulated	0.452367	0.20636	0.4886	1.01022	0.966981	0.910354
ENSBTAG00000017747	PLSCR3	-0.42146	2.0412e-05	0.00031422	Down-regulated	34.5645	29.3916	33.4556	39.6449	38.5997	40.1655
ENSBTAG00000006440	IGDCC4	-0.44461	2.0567e-05	0.00031637	Down-regulated	11.0702	11.7955	12.2172	14.1409	14.5813	14.57
ENSBTAG00000006626	TMEM132B	1.4969	2.1019e-05	0.00032286	Up-regulated	0.770733	1.0184	0.803761	0.381407	0.223258	0.224634
ENSBTAG00000018169	ITGB4	0.88464	2.102e-05	0.00032286	Up-regulated	1.03725	1.43148	1.22593	0.667286	0.578385	0.564315
ENSBTAG00000012500	RARA	-0.40606	2.1103e-05	0.00032389	Down-regulated	27.1203	24.7414	26.9845	33.2988	29.574	31.8724
ENSBTAG00000015044	CARD10	0.48154	2.1132e-05	0.00032409	Up-regulated	11.6601	11.3127	12.2871	7.48133	8.34743	7.0895
ENSBTAG00000020331	COQ6	0.5266	2.119e-05	0.0003245	Up-regulated	14.4495	17.4999	16.3046	10.0073	10.0471	10.2904
ENSBTAG00000018868	METTL9	-0.44181	2.118e-05	0.0003245	Down-regulated	31.1751	25.2812	29.4032	35.4775	34.3723	36.0263
ENSBTAG00000000120	USP43	-1.4937	2.1231e-05	0.00032488	Down-regulated	0.717615	0.107206	0.507664	1.26473	1.07081	1.09248
ENSBTAG00000011446	SEMA7A	0.838	2.1274e-05	0.00032529	Up-regulated	4.05558	5.49596	3.89911	2.2711	2.18843	2.34871
ENSBTAG00000038849		-1.457	2.1395e-05	0.00032691	Down-regulated	0.859499	0.715981	1.13016	2.06855	2.23668	2.44261
ENSBTAG00000016523	DNAH10	1.3916	2.1484e-05	0.00032777	Up-regulated	0.195357	0.320164	0.315726	0.11761	0.0846591	0.0838703
ENSBTAG00000013744	SYNPO	-0.92194	2.1478e-05	0.00032777	Down-regulated	14.6856	7.69659	14.1271	22.5151	19.5026	20.8949
ENSBTAG00000016445	YME1L1	-0.38817	2.1513e-05	0.00032797	Down-regulated	59.8784	52.2458	54.0894	63.9451	66.9924	66.5216
Novel00082		-1.4723	2.1661e-05	0.00032997	Down-regulated	0.414764	0.126138	0.286711	0.777442	0.634621	0.681101
ENSBTAG00000044068	VWC2	2.1863	2.1796e-05	0.00033179	Up-regulated	1.60882	0.983751	1.06972	0.24562	0.215661	0.270032
ENSBTAG00000009208	TCTN1	0.51743	2.1889e-05	0.00033295	Up-regulated	14.6511	18.1365	15.7278	10.551	9.44489	10.6853
ENSBTAG00000011200	ZNF644	-0.4473	2.195e-05	0.00033351	Down-regulated	8.81868	7.27277	8.09907	9.42517	10.4015	10.1317
ENSBTAG00000038079	C16H1orf21	-0.43573	2.1958e-05	0.00033351	Down-regulated	31.4491	31.8767	29.6573	36.7982	39.768	37.5101
ENSBTAG00000002639	ZDHHC7	0.41187	2.2399e-05	0.00033996	Up-regulated	85.7762	91.6781	89.4423	60.4044	61.2571	60.2059
ENSBTAG00000008204	CARNMT1	0.4886	2.2487e-05	0.00034104	Up-regulated	25.5167	30.4265	27.1558	17.7467	16.8564	19.0373
ENSBTAG00000018725	FBLIM1	-0.71812	2.2797e-05	0.00034548	Down-regulated	78.8679	48.2662	71.1378	102.247	97.0964	97.1963
ENSBTAG00000000501	KLHL13	-0.54405	2.3201e-05	0.00035135	Down-regulated	5.04918	4.97683	4.98615	6.93185	6.77616	6.14021
ENSBTAG00000008114	CD99	-0.48502	2.3621e-05	0.00035744	Down-regulated	230.508	178.515	235.477	270.295	271.531	277.496
ENSBTAG00000002941	FES	-0.51113	2.3707e-05	0.00035835	Down-regulated	8.32379	7.13079	8.048	10.3563	9.91013	10.1303
Novel00655		-0.39635	2.3716e-05	0.00035835	Down-regulated	28.4538	24.383	27.1014	31.9747	32.6937	30.8394
ENSBTAG00000047537	CCAR1	-0.4407	2.3856e-05	0.0003602	Down-regulated	26.9002	22.4619	26.7959	30.9995	32.3224	30.5369
ENSBTAG00000021455	CFL1	-0.59643	2.3924e-05	0.00036097	Down-regulated	491.092	345.37	432.22	609.977	557.555	574.779
ENSBTAG00000010741	KLHL41	0.38252	2.3991e-05	0.00036171	Up-regulated	91.6364	94.1647	93.1464	59.9968	68.4748	65.6661
ENSBTAG00000014714	TUBGCP5	0.53054	2.4111e-05	0.00036325	Up-regulated	7.10617	7.5771	8.04976	4.46705	4.62791	5.17614
ENSBTAG00000030897	XRCC2	0.89935	2.4686e-05	0.00037164	Up-regulated	2.90929	2.24469	2.28108	1.18342	1.29308	1.14492
ENSBTAG00000010691	USP39	0.4547	2.4735e-05	0.00037209	Up-regulated	23.1777	25.7242	23.8641	16.1098	17.1882	14.8335
ENSBTAG00000002996	SHROOM4	-0.71856	2.503e-05	0.00037626	Down-regulated	1.42375	1.16797	1.76438	2.11016	2.27585	2.12572
ENSBTAG00000002833	FBXO22	0.47749	2.55e-05	0.00038305	Up-regulated	21.31	24.5708	22.4377	13.7741	15.8448	14.8693
ENSBTAG00000016822	PPIB	-0.36508	2.5542e-05	0.0003834	Down-regulated	478.44	447.504	487.036	559.762	549.898	541.23
ENSBTAG00000048071	EXOSC2	0.5962	2.5613e-05	0.00038418	Up-regulated	14.6663	16.7368	14.2518	9.21555	8.88481	9.25742
ENSBTAG00000003494	C20orf194	-0.57258	2.5813e-05	0.00038689	Down-regulated	5.2606	4.80448	5.79419	6.40775	7.84258	7.17272
ENSBTAG00000039958	GYS1	-0.43513	2.5884e-05	0.00038767	Down-regulated	12.7992	14.2597	10.8908	15.4844	15.4601	15.542
ENSBTAG00000018848	FBXL3	-0.46543	2.5926e-05	0.00038802	Down-regulated	10.692	10.4744	10.8348	12.7915	13.323	13.9685
ENSBTAG00000014872	CAPNS1	-0.42077	2.5959e-05	0.00038823	Down-regulated	278.74	226.221	262.106	322.921	300.921	308.168
ENSBTAG00000008435	KIAA0141	0.48251	2.6111e-05	0.00039022	Up-regulated	20.6298	26.9469	23.3522	15.1637	15.1829	15.6183
ENSBTAG00000011946	C1orf27	-0.57342	2.6661e-05	0.00039815	Down-regulated	8.31205	6.82739	7.94338	10.0965	10.9479	10.1525
ENSBTAG00000007366	HAUS8	0.73298	2.6853e-05	0.00040072	Up-regulated	2.94125	2.34567	2.31112	1.28433	1.55823	1.31185
ENSBTAG00000004028	POLK	0.55105	2.7204e-05	0.00040566	Up-regulated	9.74326	8.147	10.0276	5.90268	6.05722	5.34081
ENSBTAG00000012382	KCTD9	-0.46173	2.7239e-05	0.00040588	Down-regulated	11.9266	10.0709	11.4916	14.5772	13.122	14.1473
ENSBTAG00000015352	MTMR4	-0.42344	2.733e-05	0.00040695	Down-regulated	9.29212	8.77098	9.33784	10.9179	11.6442	10.7847
ENSBTAG00000015438		-0.36104	2.7414e-05	0.00040789	Down-regulated	89.8872	103.795	94.8964	108.515	115.55	111.852
ENSBTAG00000039766	FBRSL1	0.39806	2.7533e-05	0.00040938	Up-regulated	48.8994	52.3964	48.8019	34.0608	34.8147	34.3835
Novel00270		1.0223	2.7597e-05	0.00041003	Up-regulated	1.65652	1.41636	1.95737	0.723761	0.883974	0.642679
ENSBTAG00000012818	PDLIM5	-0.56638	2.7749e-05	0.00041198	Down-regulated	28.0368	19.588	22.8033	31.5614	31.8643	31.3461
ENSBTAG00000019434	PDCD4	0.46809	2.7978e-05	0.00041508	Up-regulated	18.7389	20.92	18.0258	12.0568	13.3314	12.4173
ENSBTAG00000018255	ACTN1	-0.60626	2.8005e-05	0.00041519	Down-regulated	273.24	188.564	249.846	341.425	315.362	327.401
ENSBTAG00000018065	YARS	-0.38714	2.8144e-05	0.00041694	Down-regulated	50.239	47.227	47.9621	58.2025	57.3626	56.955
ENSBTAG00000004291	SEPT6	-0.51014	2.8306e-05	0.00041905	Down-regulated	10.5685	9.73623	10.031	12.6285	13.3689	13.2104
ENSBTAG00000010360	LRIG1	-0.43144	2.8356e-05	0.00041948	Down-regulated	14.3361	14.2038	14.2183	17.4418	17.4476	17.4045
ENSBTAG00000008362	CTDSP1	-0.41052	2.8391e-05	0.00041969	Down-regulated	46.9706	39.9913	42.9876	53.619	49.2379	53.8615
ENSBTAG00000039050	P2RY2	1.2866	2.8772e-05	0.00042501	Up-regulated	1.74448	1.7108	1.30412	0.622862	0.638039	0.508055
ENSBTAG00000010293		-0.80317	2.883e-05	0.00042557	Down-regulated	4.54504	3.87025	6.41453	8.43056	7.59059	7.46358
ENSBTAG00000046545	MEF2D	0.41428	2.8944e-05	0.00042693	Up-regulated	32.2343	31.1525	30.0242	21.4057	21.0469	21.1164
ENSBTAG00000006707	ACSL5	-0.81198	2.9179e-05	0.0004301	Down-regulated	5.39131	3.35049	5.21551	8.1181	6.78636	7.35887
ENSBTAG00000013688	PGF	3.8544	2.9531e-05	0.00043498	Up-regulated	1.35215	3.39909	1.68211	0.147453	0.0906275	0.162109
ENSBTAG00000007456	TAZ	0.52069	2.9659e-05	0.00043655	Up-regulated	13.7955	18.0273	14.9788	9.26249	10.0463	10.2376
ENSBTAG00000001843	WBP1	0.40413	2.9758e-05	0.00043768	Up-regulated	81.3241	95.1993	81.4243	61.7757	55.032	59.6861
ENSBTAG00000005092	ROR2	-0.37298	2.9868e-05	0.00043898	Down-regulated	85.0087	86.3224	89.3268	105.84	96.5399	103.59
ENSBTAG00000001619	SERINC5	0.76845	3.0033e-05	0.00044078	Up-regulated	17.2861	23.0831	16.713	9.15506	10.4782	10.7144
ENSBTAG00000021364	TNK2	0.71184	3.0029e-05	0.00044078	Up-regulated	16.4184	22.6903	17.3693	10.6722	10.2776	10.2496
ENSBTAG00000009707	MYL1	-0.50874	3.0379e-05	0.0004455	Down-regulated	10.0276	12.7693	10.0164	13.4003	14.8808	14.0098
ENSBTAG00000046542	C19orf24	-0.60475	3.0398e-05	0.0004455	Down-regulated	14.8624	13.8202	15.3725	19.5393	19.9574	21.2946
ENSBTAG00000007986	NSD2	0.50507	3.0456e-05	0.00044571	Up-regulated	14.8996	12.1251	14.2816	8.85291	8.7111	8.86072
ENSBTAG00000004803	NTAN1	-0.38945	3.0439e-05	0.00044571	Down-regulated	105.628	95.0321	104.877	119.147	126.364	117.763
ENSBTAG00000016116		0.76246	3.082e-05	0.00045071	Up-regulated	40.215	53.9287	39.0146	24.5271	22.8545	23.6349
ENSBTAG00000010875	MSX1	0.6066	3.1039e-05	0.00045358	Up-regulated	8.74766	9.66744	8.27853	5.32987	5.24886	5.30635
ENSBTAG00000012449		-0.54774	3.1132e-05	0.00045463	Down-regulated	8.67862	6.46636	8.51411	10.3934	10.3132	10.7108
ENSBTAG00000011340	NSL1	0.73905	3.1284e-05	0.00045652	Up-regulated	6.21394	4.6408	5.2373	2.69409	3.03785	3.03074
ENSBTAG00000007609	ITFG2	0.74906	3.1581e-05	0.00045995	Up-regulated	15.6472	20.9409	15.1911	9.4807	8.9373	9.45709
ENSBTAG00000016525	ITGA1	0.42356	3.1587e-05	0.00045995	Up-regulated	18.9259	19.1165	18.2593	11.935	13.1168	13.0283
ENSBTAG00000002646	DYNC1I2	-0.39014	3.1543e-05	0.00045995	Down-regulated	53.7879	50.3221	54.0255	62.6816	62.0824	63.2427
ENSBTAG00000014863	GYPC	-0.75256	3.1938e-05	0.00046474	Down-regulated	38.4157	23.7791	40.4446	54.1578	51.5114	51.5466
ENSBTAG00000033217	TPM1	-0.37087	3.2079e-05	0.00046646	Down-regulated	135.379	112.852	129.817	143.693	156.328	143.959
ENSBTAG00000020654	BAZ2B	-0.56424	3.2151e-05	0.00046717	Down-regulated	2.02687	2.06811	2.28403	2.50778	3.14503	2.9098
Novel00756		-1.8224	3.2187e-05	0.00046737	Down-regulated	0.181876	0.135514	0.366694	0.708456	0.649329	0.840362
ENSBTAG00000025400	PARP4	-0.47652	3.2328e-05	0.00046908	Down-regulated	4.96315	4.76807	5.37895	5.92469	6.8433	6.31699
ENSBTAG00000004287	EVC	-0.46335	3.2475e-05	0.00047087	Down-regulated	8.61264	8.12225	8.51536	10.2839	11.2177	10.0927
ENSBTAG00000000040	MAFG	0.46539	3.2531e-05	0.0004712	Up-regulated	24.131	22.6451	22.4646	14.4378	14.3501	16.7053
ENSBTAG00000018313	MBNL2	-0.42106	3.2543e-05	0.0004712	Down-regulated	15.9308	14.2748	16.1085	18.6152	18.4327	19.223
ENSBTAG00000020316	AP2B1	-0.41034	3.2602e-05	0.00047172	Down-regulated	32.796	31.9311	32.8393	38.4047	40.3582	38.871
ENSBTAG00000019017	IFITM1	-0.64455	3.2626e-05	0.00047173	Down-regulated	33.7778	28.3382	31.2771	43.1575	39.0081	50.3156
ENSBTAG00000002534		-0.54373	3.2741e-05	0.00047306	Down-regulated	37.1437	26.7924	36.1832	44.4078	43.4527	44.7364
ENSBTAG00000016999	RYK	-0.40107	3.2804e-05	0.0004733	Down-regulated	40.9447	34.5434	40.2033	44.782	46.0236	47.8955
Novel01221		-0.6106	3.2791e-05	0.0004733	Down-regulated	5.03435	4.49498	4.27571	5.72767	7.18399	6.23462
ENSBTAG00000019791	GRHL3	4.1679	3.2847e-05	0.00047358	Up-regulated	0.565971	0.251012	0.713187	0	0.0247624	0.0531521
ENSBTAG00000000355	OXLD1	0.59645	3.3115e-05	0.00047712	Up-regulated	10.4538	13.55	11.2749	6.99988	7.28848	6.84055
ENSBTAG00000027442	NFIB	-0.56238	3.3269e-05	0.000479	Down-regulated	6.76081	8.48226	7.09656	9.43096	11.1977	9.26866
ENSBTAG00000008492	ZMYM3	-0.43311	3.3331e-05	0.00047955	Down-regulated	7.91937	7.63057	8.22279	9.37409	10.0046	9.74478
ENSBTAG00000047133		-0.70065	3.3617e-05	0.00048332	Down-regulated	9.63115	8.08408	9.3207	13.9345	13.2916	12.6525
ENSBTAG00000008349	ZNF311	0.90786	3.3837e-05	0.00048549	Up-regulated	3.64807	5.1699	3.84864	1.65236	2.33849	2.12732
ENSBTAG00000018086	TBC1D10A	-0.77354	3.3839e-05	0.00048549	Down-regulated	25.5361	14.9668	20.529	32.7702	29.6654	32.421
Novel00451		-1.0029	3.3814e-05	0.00048549	Down-regulated	0.598318	0.538881	0.974334	1.27382	1.38943	1.17999
ENSBTAG00000005221	WNK1	0.53186	3.4075e-05	0.00048854	Up-regulated	32.2886	42.3636	34.2591	22.4092	23.2698	22.5283
ENSBTAG00000003585	CD47	-0.37417	3.4256e-05	0.00049079	Down-regulated	88.8361	80.0903	87.3064	96.9733	102.209	102.249
ENSBTAG00000012778	CAPN2	-0.79192	3.4395e-05	0.00049244	Down-regulated	98.2044	53.1945	84.0825	122.352	124.2	124.478
ENSBTAG00000017645		-1.0126	3.4621e-05	0.00049532	Down-regulated	6.34762	4.66294	4.86682	9.4394	10.6082	9.06782
ENSBTAG00000002416	LOC507055	-0.77244	3.4741e-05	0.0004967	Down-regulated	3.19597	3.01231	2.72994	4.4765	5.17479	4.20659
ENSBTAG00000020504	CDK2AP1	-0.40866	3.5247e-05	0.00050357	Down-regulated	85.6121	68.8833	74.0416	93.7264	90.058	91.6123
ENSBTAG00000010672	PCCA	-0.5005	3.5478e-05	0.00050652	Down-regulated	7.7188	9.8231	7.84965	11.112	10.3318	11.0694
ENSBTAG00000020797	CABLES2	0.65486	3.5595e-05	0.00050784	Up-regulated	7.42691	8.44784	7.46253	4.10511	5.07166	4.26696
ENSBTAG00000014367	PRKX	-0.55482	3.5693e-05	0.00050888	Down-regulated	17.6732	15.9412	14.9034	22.9045	21.44	20.2968
ENSBTAG00000010368	TPST2	0.616	3.5953e-05	0.00051218	Up-regulated	21.4815	27.9059	21.7045	15.0637	13.5084	13.3973
ENSBTAG00000003330	ATL3	-0.4012	3.5974e-05	0.00051218	Down-regulated	38.801	32.548	38.5753	43.8347	45.0602	42.9066
ENSBTAG00000013042	EXOC5	-0.49635	3.6035e-05	0.00051268	Down-regulated	26.4857	19.5441	25.1669	29.6816	30.8657	30.7109
ENSBTAG00000010787	RFC3	0.68163	3.6417e-05	0.00051777	Up-regulated	10.8415	9.24689	9.68318	5.57474	5.33977	5.92985
ENSBTAG00000004305	RGS16	0.75428	3.6741e-05	0.000522	Up-regulated	3.86547	4.57164	3.6983	2.32974	2.08585	2.09744
ENSBTAG00000018905	MAN2A2	0.40112	3.6782e-05	0.00052223	Up-regulated	18.1816	22.8516	20.861	13.612	13.9731	14.8702
ENSBTAG00000008151	MAP3K3	0.46883	3.6891e-05	0.00052341	Up-regulated	17.6078	20.4577	18.141	11.9422	12.2332	12.6233
ENSBTAG00000005957	CSE1L	0.41259	3.7309e-05	0.00052897	Up-regulated	24.4737	21.8567	21.2657	14.4415	16.5346	15.1322
ENSBTAG00000018727	GOLIM4	-0.41663	3.7468e-05	0.00053085	Down-regulated	21.578	22.4215	21.1993	26.5283	26.8401	25.5343
ENSBTAG00000030208	ERFE	3.3688	3.7992e-05	0.0005379	Up-regulated	2.31298	0.879275	1.79041	0.169355	0.130111	0.139641
ENSBTAG00000016827	RGL2	-0.42699	3.82e-05	0.00054047	Down-regulated	43.9611	35.9029	42.5587	50.6348	47.1839	51.5732
ENSBTAG00000015938	ARAP3	0.69377	3.8304e-05	0.00054157	Up-regulated	2.31955	2.57505	2.46619	1.43963	1.29394	1.38871
ENSBTAG00000001508	SH3RF1	0.4437	3.8531e-05	0.00054403	Up-regulated	23.2329	23.4058	21.4834	15.7418	15.3537	14.3123
Novel01560		1.5905	3.8525e-05	0.00054403	Up-regulated	0.775895	0.896162	0.981875	0.236912	0.208016	0.353481
Novel01629		1.4484	3.8612e-05	0.00054405	Up-regulated	6.13502	8.46508	6.98636	2.79504	1.78947	2.56071
ENSBTAG00000006712	KIAA0368	-0.38183	3.8604e-05	0.00054405	Down-regulated	19.694	17.7571	18.5533	21.3721	24.0454	20.8334
ENSBTAG00000014685	HPRT1	-0.46233	3.8561e-05	0.00054405	Down-regulated	23.9917	19.5363	22.765	28.3497	27.1001	27.4613
ENSBTAG00000017321	SUMO3	0.41143	3.8728e-05	0.00054531	Up-regulated	47.6147	44.9379	46.8266	30.3697	32.1097	32.6132
ENSBTAG00000005431	LMCD1	-1.0456	3.8883e-05	0.00054712	Down-regulated	6.56474	2.55578	5.92259	9.21683	9.09274	9.98899
ENSBTAG00000003788	RCC1	0.5192	3.9226e-05	0.00055118	Up-regulated	21.0561	21.1086	19.4576	13.6088	12.7932	12.5736
ENSBTAG00000011215	ACTN4	-0.40434	3.9219e-05	0.00055118	Down-regulated	196.385	160.58	181.132	223.71	207.465	215.174
ENSBTAG00000019754	CAVIN3	-0.60962	3.9296e-05	0.00055179	Down-regulated	124.276	83.7016	110.027	152.812	145.486	142.628
ENSBTAG00000014027	TRIM36	1.2643	3.9388e-05	0.0005527	Up-regulated	1.12538	1.90482	1.59944	0.548432	0.697402	0.498987
ENSBTAG00000004742	RUNX1	-0.45858	3.9655e-05	0.00055607	Down-regulated	20.7218	23.5469	21.8618	27.5883	27.8685	26.8941
Novel01566		-1.4283	3.9753e-05	0.00055706	Down-regulated	1.62618	0.256434	1.03217	2.17321	2.47914	2.52497
ENSBTAG00000001700		-0.37434	3.9875e-05	0.00055838	Down-regulated	220.15	190.7	186.704	228.513	231.577	242.911
ENSBTAG00000020632	NQO1	1.5437	4.0725e-05	0.00056989	Up-regulated	17.8532	28.5784	16.7699	6.66773	5.92921	6.98733
ENSBTAG00000003836	ADAM19	-0.76202	4.0803e-05	0.0005706	Down-regulated	30.7846	17.5111	25.6306	38.9374	36.8094	38.2774
ENSBTAG00000015277	PCF11	-0.44008	4.0894e-05	0.00057148	Down-regulated	7.77991	6.38726	7.61458	8.30657	9.53652	9.0046
ENSBTAG00000017901	LAYN	1.1013	4.1135e-05	0.00057446	Up-regulated	3.03899	4.27706	2.96146	1.48837	1.20553	1.6363
ENSBTAG00000011189	TJAP1	0.45509	4.1273e-05	0.000576	Up-regulated	14.687	16.0147	16.4876	9.82904	10.7398	10.6478
ENSBTAG00000001182		-0.443	4.1621e-05	0.00058045	Down-regulated	102.024	78.8931	97.4724	110.405	116.276	117.129
ENSBTAG00000010234	DHRS1	-0.42946	4.168e-05	0.00058087	Down-regulated	31.5293	29.079	36.5551	38.2734	38.8511	41.6274
ENSBTAG00000010978	PROX1	1.3953	4.1913e-05	0.00058373	Up-regulated	1.11015	1.42614	1.31208	0.431649	0.462266	0.431411
ENSBTAG00000018864	CENPU	1.6344	4.2248e-05	0.00058799	Up-regulated	6.56828	3.6199	5.91558	1.57216	1.64548	1.50298
ENSBTAG00000003345	FAT4	-0.36708	4.2283e-05	0.00058808	Down-regulated	10.7955	12.957	12.1257	13.0969	14.6541	14.1911
ENSBTAG00000020355	KLF4	0.39751	4.2375e-05	0.00058882	Up-regulated	40.8939	40.9869	40.459	28.1996	28.241	27.7819
ENSBTAG00000007149	NYNRIN	-0.40709	4.2422e-05	0.00058882	Down-regulated	12.5286	10.1008	12.1767	13.8123	13.6604	14.4337
ENSBTAG00000013093	ALDH3B1	-0.41286	4.2395e-05	0.00058882	Down-regulated	23.6248	23.6732	23.7229	29.3823	27.695	28.6418
ENSBTAG00000013537	FER1L6	-1.2698	4.2614e-05	0.00059108	Down-regulated	0.403739	0.13223	0.36787	0.620793	0.782671	0.586246
ENSBTAG00000008954	PSMB9	-0.7227	4.2667e-05	0.00059141	Down-regulated	9.32864	9.08191	7.91322	15.2767	12.6028	11.4745
ENSBTAG00000011912	SLC25A25	-0.59334	4.3159e-05	0.00059783	Down-regulated	4.29529	3.99219	4.09471	4.99324	6.09541	5.87538
ENSBTAG00000018540	NOX4	-1.5779	4.3229e-05	0.00059838	Down-regulated	0.604722	0.247568	0.398594	1.02519	1.14787	1.23194
ENSBTAG00000015776	MFSD14A	-0.43382	4.3536e-05	0.00060223	Down-regulated	15.5135	15.0004	15.7389	19.2726	18.7534	18.6374
ENSBTAG00000004727	PAQR4	0.52785	4.3566e-05	0.00060225	Up-regulated	12.5649	11.8654	11.9304	7.55184	7.55543	7.76992
ENSBTAG00000012352	PARP16	-0.50956	4.3868e-05	0.000606	Down-regulated	7.48612	5.83088	6.98106	8.79386	8.34146	9.10215
ENSBTAG00000002719	ORC1	1.2643	4.4104e-05	0.00060886	Up-regulated	2.24915	1.48595	2.15789	0.795014	0.912113	0.52442
ENSBTAG00000007773	VCAM1	-1.3269	4.4237e-05	0.00061028	Down-regulated	0.752154	0.32752	0.499749	0.92872	1.436	1.2522
ENSBTAG00000015745	RAB3IL1	-0.4245	4.4403e-05	0.00061216	Down-regulated	18.3557	21.6162	20.511	26.2913	22.3495	24.8493
ENSBTAG00000001675	ITPKA	2.8899	4.4456e-05	0.00061248	Up-regulated	0.874485	1.86163	0.976863	0.169591	0.148906	0.133177
ENSBTAG00000014401	SORBS3	-0.55297	4.4762e-05	0.00061628	Down-regulated	42.8838	30.2179	41.3219	50.3423	50.5609	51.6493
ENSBTAG00000013275	MAD2L2	0.71995	4.4823e-05	0.00061657	Up-regulated	14.7022	21.0052	17.1989	10.195	9.78298	9.08184
ENSBTAG00000018825	SSH1	0.51307	4.4843e-05	0.00061657	Up-regulated	8.03007	9.30282	8.6983	5.3069	5.6262	5.59912
ENSBTAG00000009742	DOK7	-0.65752	4.4961e-05	0.00061777	Down-regulated	5.88315	5.47935	6.27053	8.04087	8.42987	8.77102
ENSBTAG00000012191	WWC2	0.36716	4.5119e-05	0.00061952	Up-regulated	58.1868	69.4345	61.9952	44.6492	44.5222	44.0001
Novel00929		2.5215	4.543e-05	0.00062338	Up-regulated	0.977354	2.26734	1.54105	0.154132	0.289461	0.310662
ENSBTAG00000047654	CMTM3	-0.40372	4.5557e-05	0.00062469	Down-regulated	86.0198	70.7589	80.2338	91.4982	92.7708	100.421
ENSBTAG00000019304	BTBD3	0.61893	4.5866e-05	0.00062852	Up-regulated	8.37174	9.93177	8.70075	5.02145	5.00774	5.90027
ENSBTAG00000017599	NR2F1	0.52579	4.5952e-05	0.00062927	Up-regulated	27.3994	23.3162	22.5399	16.3817	14.6989	15.0755
ENSBTAG00000013084	NAPA	0.40814	4.6076e-05	0.00063054	Up-regulated	44.7395	49.1931	41.6779	32.8446	29.4587	30.2573
ENSBTAG00000001471	POC1A	1.0469	4.6485e-05	0.00063543	Up-regulated	16.5178	11.1615	14.9364	7.26107	5.35926	6.10037
ENSBTAG00000014143	ASB5	0.50477	4.6495e-05	0.00063543	Up-regulated	9.97021	9.33083	9.29594	4.99721	7.07714	6.23855
ENSBTAG00000008147	MICAL1	-0.41737	4.6675e-05	0.00063746	Down-regulated	14.6136	12.5022	14.4679	16.8952	16.857	16.6567
ENSBTAG00000006208	ADCY7	-1.0222	4.6764e-05	0.00063825	Down-regulated	6.85863	2.69577	5.92738	9.64778	9.14975	9.85074
ENSBTAG00000012417	ARL14EP	-0.43424	4.6838e-05	0.00063883	Down-regulated	31.9533	29.449	27.105	36.4826	35.8031	36.193
ENSBTAG00000003574	KIAA1644	0.76968	4.6949e-05	0.00063992	Up-regulated	19.8797	27.4105	21.039	10.2979	13.7432	12.2781
ENSBTAG00000019375	SCARF2	-0.57123	4.7191e-05	0.0006428	Down-regulated	84.2855	59.3942	72.5158	101.754	93.671	96.3442
ENSBTAG00000008839	AMER1	-0.59512	4.7709e-05	0.00064943	Down-regulated	3.55665	2.65808	3.54728	4.52496	4.44981	4.42038
Novel00039		1.2	4.777e-05	0.00064982	Up-regulated	8.90112	11.1222	6.82738	3.17367	4.36854	3.05297
ENSBTAG00000001886	FAM122B	0.7477	4.7894e-05	0.00065064	Up-regulated	12.3741	13.5922	11.5059	7.23993	6.3484	6.62233
ENSBTAG00000019036	ARHGAP28	-0.41381	4.7868e-05	0.00065064	Down-regulated	21.5592	26.147	22.8445	26.4745	30.4649	28.2479
ENSBTAG00000002605		-0.67036	4.8059e-05	0.00065158	Down-regulated	2.9498	1.90632	2.44265	3.53672	3.76118	3.26494
ENSBTAG00000019989	PXK	-0.46551	4.8035e-05	0.00065158	Down-regulated	23.9875	18.0275	21.3239	25.4191	27.014	27.0329
ENSBTAG00000043568	ND3	-0.45501	4.8014e-05	0.00065158	Down-regulated	1290.17	1042.54	1370.74	1568.09	1542.64	1498.83
ENSBTAG00000017530	PLGRKT	-0.49311	4.8215e-05	0.00065326	Down-regulated	27.2077	20.1361	25.2496	31.4157	30.3291	31.0596
ENSBTAG00000011056	IDS	0.43765	4.8516e-05	0.00065691	Up-regulated	26.5309	33.2461	27.6695	20.0509	19.3239	19.0811
ENSBTAG00000004735	CCNE1	0.97365	4.908e-05	0.00066411	Up-regulated	3.98542	5.44862	4.49683	1.79905	2.57237	2.06027
ENSBTAG00000014695	NAA38	0.60679	4.9632e-05	0.00067113	Up-regulated	39.3709	49.4936	36.8056	25.2486	23.9292	25.5178
ENSBTAG00000013204	ATP13A3	0.61727	5.0033e-05	0.0006761	Up-regulated	50.2243	68.6146	54.2682	33.0225	34.8316	34.3082
ENSBTAG00000016352	STX10	-0.47352	5.0272e-05	0.00067889	Down-regulated	23.7698	20.4779	21.7905	27.145	27.9624	28.1269
ENSBTAG00000012777	SRF	-0.49566	5.0627e-05	0.00068324	Down-regulated	36.6378	27.1114	31.4849	41.0681	39.4994	41.3895
Novel01288		-0.50055	5.0865e-05	0.000686	Down-regulated	1.67029	1.81898	1.84768	1.97045	2.5903	2.29225
ENSBTAG00000008884	MAPRE3	0.44254	5.1112e-05	0.00068887	Up-regulated	23.6902	26.8015	26.1574	17.0323	17.0075	17.073
ENSBTAG00000002480	NUDT1	0.68981	5.1252e-05	0.00068985	Up-regulated	15.8142	15.7151	17.9349	10.6383	9.14611	8.00594
ENSBTAG00000046218	KLF11	0.96225	5.1231e-05	0.00068985	Up-regulated	4.11941	5.86477	4.01676	2.37195	2.11377	2.01132
ENSBTAG00000000460	SYTL2	-0.35858	5.133e-05	0.00069044	Down-regulated	62.5841	58.7141	60.4085	66.7987	71.921	72.7081
Novel01160		-0.767	5.1544e-05	0.00069286	Down-regulated	6.18417	3.5534	5.70089	7.36771	8.44755	8.10001
ENSBTAG00000009486	TMEM179B	0.62749	5.188e-05	0.00069647	Up-regulated	14.5473	18.2809	16.2345	8.42857	10.8819	9.48564
ENSBTAG00000002960	TWF2	-0.36912	5.1948e-05	0.00069647	Down-regulated	88.455	73.7289	85.8095	100.208	96.7335	93.7859
ENSBTAG00000018460	ADAMTS16	-0.98287	5.1897e-05	0.00069647	Down-regulated	2.1742	1.24829	1.87298	3.10669	3.74969	2.67298
ENSBTAG00000023374	FUT1	-0.93295	5.1944e-05	0.00069647	Down-regulated	1.7208	0.946015	1.3344	2.3067	2.34305	2.30155
ENSBTAG00000020699	TSPAN11	-0.59999	5.2186e-05	0.00069919	Down-regulated	5.7046	6.72265	5.95614	9.34577	8.12946	7.74906
ENSBTAG00000018431	NAV2	0.45602	5.2341e-05	0.00070081	Up-regulated	5.8982	5.09311	5.99368	3.69079	4.03567	3.51705
ENSBTAG00000015919	PARM1	0.48083	5.2656e-05	0.00070457	Up-regulated	24.9407	22.9561	24.1571	16.2575	15.3293	15.2439
ENSBTAG00000007427	PPRC1	-0.40551	5.2881e-05	0.00070712	Down-regulated	11.0964	10.5319	11.7007	12.8513	13.7782	13.4329
ENSBTAG00000008448	MEIS1	-0.5198	5.2938e-05	0.00070741	Down-regulated	4.89554	6.21754	5.58009	7.114	7.06829	7.49194
ENSBTAG00000015204	SMPX	-0.68661	5.309e-05	0.00070899	Down-regulated	8.22959	9.3854	8.6194	11.2844	13.5795	13.4298
ENSBTAG00000019167	INPPL1	0.35168	5.321e-05	0.00071012	Up-regulated	102.948	100.195	100.617	72.8988	72.3445	70.6513
ENSBTAG00000008125	KCNAB2	1.0517	5.3262e-05	0.00071036	Up-regulated	3.38708	5.32596	4.15171	2.17001	1.65706	1.77842
ENSBTAG00000017733	CA2	-0.79232	5.3614e-05	0.00071458	Down-regulated	21.7342	13.3578	19.8015	28.3849	26.1164	31.9235
ENSBTAG00000017411	AK5	-1.9861	5.4206e-05	0.000722	Down-regulated	0.12189	0.0864944	0.163835	0.347072	0.568848	0.427357
ENSBTAG00000001862	PPP2R2B	-0.66536	5.4338e-05	0.00072329	Down-regulated	3.73467	3.36678	3.20783	5.11743	4.38178	5.32544
ENSBTAG00000001868	PCYT2	-0.4157	5.4628e-05	0.00072667	Down-regulated	25.061	25.8632	25.4268	30.3816	31.7046	30.2749
ENSBTAG00000018894	PEX11G	0.61893	5.4877e-05	0.00072952	Up-regulated	30.7215	41.8962	34.1609	21.987	19.551	21.3606
ENSBTAG00000018726	RIMS3	0.7046	5.4993e-05	0.00073058	Up-regulated	27.2914	37.6133	28.9408	17.8069	15.8888	18.3919
ENSBTAG00000012139	SIX1	-0.48189	5.5744e-05	0.00074009	Down-regulated	10.9045	11.9101	9.53661	13.3051	13.5866	14.0543
ENSBTAG00000003622	ZKSCAN7	0.87355	5.6284e-05	0.00074677	Up-regulated	2.26011	3.1675	3.2657	1.40937	1.44372	1.44333
Novel00825		1.2592	5.6625e-05	0.00075081	Up-regulated	5.03068	7.98672	6.87644	2.70951	2.59647	2.21009
ENSBTAG00000002122	FAM109A	0.59246	5.6901e-05	0.00075398	Up-regulated	20.9867	25.223	20.4009	14.3617	12.1689	13.45
ENSBTAG00000011400	DBN1	-0.40931	5.7109e-05	0.00075625	Down-regulated	138.633	108.516	129.624	150.245	155.016	149.223
ENSBTAG00000011998	DUT	0.60823	5.764e-05	0.00076278	Up-regulated	100.578	78.1518	88.8195	56.2927	52.0318	51.0065
ENSBTAG00000012700	CD247	-0.83246	5.7984e-05	0.00076683	Down-regulated	2.62252	2.34795	2.10017	3.34151	3.50014	4.58513
ENSBTAG00000001114	PRKD3	-0.46643	5.8129e-05	0.00076777	Down-regulated	20.6002	16.787	21.876	23.3411	24.8567	26.1777
Novel01516		-0.96165	5.813e-05	0.00076777	Down-regulated	0.612324	0.696717	0.70242	1.06056	1.36354	1.13028
ENSBTAG00000003758	TKT	-0.50899	5.8671e-05	0.00077442	Down-regulated	61.4998	47.0543	58.5862	76.715	70.0938	69.1304
ENSBTAG00000002586	TCF12	-0.35791	5.8714e-05	0.00077449	Down-regulated	49.3026	41.9076	46.7993	52.3669	55.0119	53.2052
ENSBTAG00000030543	SLC6A16	0.94737	5.8769e-05	0.00077471	Up-regulated	2.22833	2.84625	2.42216	0.873956	1.34288	1.31021
ENSBTAG00000006287	NEDD9	-0.67115	5.8888e-05	0.00077578	Down-regulated	6.44751	4.04437	5.12161	7.6684	7.29014	7.64212
ENSBTAG00000018003	ARHGEF25	-0.80702	5.9185e-05	0.00077869	Down-regulated	36.133	19.3999	31.5106	42.8822	47.5303	48.2432
Novel01413		-0.42861	5.915e-05	0.00077869	Down-regulated	56.4004	45.4661	54.877	66.5906	61.5111	63.388
Novel00277		-1.2898	5.9685e-05	0.00078476	Down-regulated	1.82523	1.09811	2.39999	3.05053	4.83313	3.97976
ENSBTAG00000006187	MFAP4	-0.56562	6.016e-05	0.0007905	Down-regulated	77.2032	60.7536	81.7351	93.7953	93.5787	107.939
ENSBTAG00000012446	MTHFSD	0.61855	6.0323e-05	0.00079213	Up-regulated	8.36542	11.1843	9.77539	5.99371	5.3191	5.96965
ENSBTAG00000015032	CD14	1.9262	6.0851e-05	0.00079855	Up-regulated	0.455667	0.792198	0.520601	0.124558	0.159491	0.136938
ENSBTAG00000003754		-0.47632	6.1053e-05	0.00080069	Down-regulated	5.40505	4.43218	5.14053	5.8448	6.63883	6.446
ENSBTAG00000040564	LOC101902937	-0.60055	6.17e-05	0.00080866	Down-regulated	367.047	248.322	356.444	457.473	445.676	436.033
ENSBTAG00000019251	EPB41L3	-0.50722	6.1879e-05	0.00081049	Down-regulated	18.2974	13.2284	17.3326	20.773	21.5891	20.7436
ENSBTAG00000038430		1.3975	6.1921e-05	0.00081052	Up-regulated	188.53	310.28	192.968	77.5824	77.5346	82.2183
ENSBTAG00000017329	GMNN	0.70295	6.2094e-05	0.00081227	Up-regulated	17.0273	13.288	13.5693	8.40064	7.3569	8.70922
ENSBTAG00000001790	SAFB2	0.41336	6.2383e-05	0.00081553	Up-regulated	34.8382	44.2426	37.5169	25.7398	27.387	26.1741
ENSBTAG00000019977	PCDH10	0.8942	6.2919e-05	0.000822	Up-regulated	2.1195	2.76501	1.86305	1.2188	1.04494	1.01952
ENSBTAG00000009871	RAB18	-0.38259	6.3907e-05	0.00083437	Down-regulated	51.3177	44.9779	47.434	55.2122	57.7788	57.0956
ENSBTAG00000016593	FMNL3	-0.35187	6.3994e-05	0.00083498	Down-regulated	73.0395	69.0052	73.0869	86.8331	79.9739	82.1606
ENSBTAG00000046570		1.1128	6.4367e-05	0.00083932	Up-regulated	2.244	3.42971	2.63918	1.15013	1.38962	0.940229
ENSBTAG00000047231	TNNI1	0.36439	6.4544e-05	0.00084109	Up-regulated	245.251	260.502	244.993	173.232	181.466	174.06
ENSBTAG00000014575	COL4A5	0.59895	6.464e-05	0.00084127	Up-regulated	3.05709	2.6132	2.89266	1.97161	1.56811	1.58603
ENSBTAG00000014682		-1.1832	6.4623e-05	0.00084127	Down-regulated	2.71648	2.89146	1.71153	5.08187	5.7762	4.20937
Novel00922		-2.001	6.4693e-05	0.00084142	Down-regulated	0.694137	0.554138	0.664765	1.77885	1.93153	3.24639
ENSBTAG00000022293	METTL12	1.062	6.4844e-05	0.00084285	Up-regulated	49.0969	77.7411	55.0828	26.9076	25.4464	26.4108
ENSBTAG00000003966	DUSP3	0.41819	6.5187e-05	0.00084677	Up-regulated	13.623	15.8528	13.8686	9.86734	9.98849	9.53281
ENSBTAG00000012144	ZMYND19	0.4919	6.5494e-05	0.00085021	Up-regulated	32.3021	37.4784	35.4429	22.7845	23.067	21.9472
ENSBTAG00000012251	MTR	0.60276	6.6156e-05	0.00085827	Up-regulated	4.12491	4.13165	3.89072	2.44858	2.7521	2.05635
ENSBTAG00000008388	THOC2	-0.44101	6.6255e-05	0.00085901	Down-regulated	9.91346	7.84546	10.2188	11.3508	11.871	11.2786
ENSBTAG00000003295	GORAB	-0.4423	6.6705e-05	0.00086429	Down-regulated	13.3867	12.1979	13.048	14.8936	16.6174	16.1433
ENSBTAG00000002973	RPP30	0.50542	6.6916e-05	0.00086647	Up-regulated	20.5083	20.9605	20.6057	13.4921	13.3923	12.7634
ENSBTAG00000039275	ERAP2	-0.66559	6.7219e-05	0.00086985	Down-regulated	2.0958	1.71772	1.574	2.68543	2.5308	2.53902
ENSBTAG00000017370	ARFGEF3	1.5092	6.7294e-05	0.00087027	Up-regulated	0.540064	0.804794	0.689616	0.20914	0.289849	0.148776
ENSBTAG00000019184	TRAPPC2L	0.43001	6.7711e-05	0.00087455	Up-regulated	22.381	28.1521	24.1507	16.1097	17.0166	17.087
ENSBTAG00000012444	ADAM12	-1.0986	6.7679e-05	0.00087455	Down-regulated	39.1678	12.6897	31.5072	55.7924	54.2152	52.7972
ENSBTAG00000014550	GLT8D1	-0.43597	6.7882e-05	0.00087621	Down-regulated	23.2346	20.6679	21.6507	26.4917	27.6275	26.3701
ENSBTAG00000038283	TMEM243	0.57056	6.8705e-05	0.00088628	Up-regulated	16.1538	14.922	13.1998	9.19124	9.19104	8.66125
ENSBTAG00000017584	PLCG1	0.38945	6.8932e-05	0.00088865	Up-regulated	30.937	39.046	34.4299	23.4217	23.6646	25.1045
ENSBTAG00000011911	NCOA7	-0.52456	7.0318e-05	0.00090594	Down-regulated	5.67658	5.7676	5.38589	7.79485	6.4229	7.71436
ENSBTAG00000038409	MBD3	0.43178	7.0389e-05	0.00090629	Up-regulated	79.1038	80.0921	76.3401	54.4584	52.7465	51.0963
ENSBTAG00000047113	LOC104975755	0.91704	7.051e-05	0.00090727	Up-regulated	8.89646	9.83097	8.96844	4.7338	4.42129	4.13283
ENSBTAG00000046783		-0.94991	7.0578e-05	0.00090758	Down-regulated	11.1593	7.96887	7.68958	16.507	17.3543	13.2128
ENSBTAG00000019015	IFITM3	-0.62855	7.0828e-05	0.00091023	Down-regulated	123.927	85.7959	128.013	165.399	151.232	157.714
Novel00378		-0.49374	7.11e-05	0.00091315	Down-regulated	6.84384	5.66749	6.48526	7.23993	8.76739	8.29889
ENSBTAG00000020657	FAT1	0.33846	7.2443e-05	0.00092981	Up-regulated	81.0056	89.9382	83.5473	59.4758	60.9567	61.9968
ENSBTAG00000019627	THY1	-0.43008	7.2876e-05	0.00093477	Down-regulated	635.854	504.498	651.057	731.654	728.275	731.896
ENSBTAG00000017393	L3MBTL3	-0.59541	7.3518e-05	0.00094242	Down-regulated	4.65824	3.33308	3.54803	5.00052	5.76098	5.08924
ENSBTAG00000019927	CYB5R1	0.49813	7.3583e-05	0.00094267	Up-regulated	59.7576	75.2745	60.9814	44.8337	41.6706	39.1131
ENSBTAG00000002260	NCAPD3	0.82975	7.3742e-05	0.0009441	Up-regulated	5.52087	3.89509	4.87586	2.20174	2.67306	2.43851
ENSBTAG00000006928	OAT	0.44391	7.3827e-05	0.00094461	Up-regulated	73.4417	90.6884	72.345	53.4627	52.3672	51.5777
ENSBTAG00000009391	ADPRH	0.65205	7.3895e-05	0.00094489	Up-regulated	11.532	11.8501	11.1828	6.9536	6.87165	6.1158
ENSBTAG00000010551	ATP1A2	0.77625	7.4605e-05	0.00095337	Up-regulated	3.28924	4.83066	4.27283	1.90352	2.2472	2.4024
ENSBTAG00000048273		-0.35991	7.5084e-05	0.00095889	Down-regulated	95.9826	80.588	89.922	103.41	105.218	101.856
ENSBTAG00000043911		-1.9357	7.5246e-05	0.00096037	Down-regulated	8.11475	6.71803	10.9072	33.2729	25.5627	30.4833
ENSBTAG00000005404	MSC	-0.814	7.5515e-05	0.0009632	Down-regulated	10.3681	5.57815	7.94347	13.4493	12.3914	12.3642
ENSBTAG00000000288	UPF2	-0.41148	7.5794e-05	0.00096615	Down-regulated	12.53	10.719	12.1533	13.3077	15.2651	14.1954
ENSBTAG00000015751	MEOX1	-1.4242	7.729e-05	0.0009846	Down-regulated	2.89253	0.314506	1.99098	4.32005	4.36	4.08346
ENSBTAG00000011382	SLC9A3R1	0.49761	7.8555e-05	0.0010001	Up-regulated	12.48	14.5695	13.1577	9.29607	8.56589	7.92769
ENSBTAG00000020457	TGFB1	0.43457	7.9108e-05	0.0010065	Up-regulated	38.2529	41.2002	37.2655	24.9778	25.507	27.8015
ENSBTAG00000046173	ALG12	0.44844	7.9696e-05	0.0010134	Up-regulated	26.7752	34.0647	28.6453	20.7005	18.923	19.7313
ENSBTAG00000021008	ZNF219	0.49621	8.178e-05	0.0010392	Up-regulated	12.4511	12.0578	11.4992	7.39139	7.81975	7.94843
ENSBTAG00000021395	PSME1	-0.36457	8.2025e-05	0.0010417	Down-regulated	123.409	107.23	110.807	134.697	134.915	129.354
ENSBTAG00000033690	BARD1	1.0229	8.2178e-05	0.0010424	Up-regulated	2.22069	1.55073	1.79663	0.768457	1.03968	0.685433
ENSBTAG00000007652	RFTN2	-0.60642	8.2236e-05	0.0010424	Down-regulated	6.75224	4.91604	6.09895	7.69675	9.07546	7.82256
ENSBTAG00000016254	HDAC5	-0.3755	8.2182e-05	0.0010424	Down-regulated	25.331	24.0009	23.7796	30.0261	28.2835	27.6994
ENSBTAG00000003826	SCN1B	-1.375	8.2543e-05	0.001045	Down-regulated	0.735202	0.719956	0.652212	1.47713	1.76016	1.72337
ENSBTAG00000010179	COL5A3	-0.39595	8.249e-05	0.001045	Down-regulated	24.2323	22.2282	28.2647	28.9597	31.2731	29.0259
ENSBTAG00000033089	HACD1	-0.5424	8.2614e-05	0.0010453	Down-regulated	13.3963	14.8296	13.8198	18.8589	18.0056	18.6198
ENSBTAG00000013834	LOC107131131	-0.55365	8.3334e-05	0.0010537	Down-regulated	11.525	10.6654	12.5764	16.0767	15.2624	14.952
ENSBTAG00000012858	NT5C2	-0.38168	8.3546e-05	0.0010558	Down-regulated	27.3036	22.6599	26.3291	29.1452	30.8156	30.3031
ENSBTAG00000011374	S1PR3	-0.58382	8.3723e-05	0.0010573	Down-regulated	3.02775	2.28987	3.27026	3.96708	3.68128	4.0407
ENSBTAG00000018013	EMP3	-0.9844	8.4283e-05	0.0010638	Down-regulated	191.735	79.3014	163.173	278.077	254.925	249.393
ENSBTAG00000000928	SPECC1	0.40224	8.4401e-05	0.0010646	Up-regulated	22.2543	22.9013	22.1622	16.359	14.8775	14.9261
ENSBTAG00000003947	SSBP4	-0.39073	8.4989e-05	0.0010713	Down-regulated	46.7598	43.2609	44.7542	53.4591	53.8017	53.0517
ENSBTAG00000007271	TCTN2	-0.47935	8.5534e-05	0.0010769	Down-regulated	10.5313	8.90185	9.1919	11.9265	12.2578	12.0429
ENSBTAG00000019181	BAIAP2L1	-1.0115	8.5505e-05	0.0010769	Down-regulated	1.60091	1.07755	1.09173	2.14785	2.34851	2.41439
Novel00486		0.6817	8.6021e-05	0.0010823	Up-regulated	9.00624	12.84	10.2215	5.74711	6.01241	6.33513
ENSBTAG00000007121	TK1	1.4205	8.6481e-05	0.0010875	Up-regulated	33.0496	19.0267	27.7876	10.76	8.56632	7.78172
ENSBTAG00000022895	PQLC1	-0.41014	8.6867e-05	0.0010916	Down-regulated	49.5612	52.3404	46.0474	61.4523	57.3939	59.2999
ENSBTAG00000012194	DENND2C	-0.52258	8.6922e-05	0.0010917	Down-regulated	4.53204	3.9457	4.82942	5.45362	5.92274	5.98179
ENSBTAG00000014792	MAP4K5	-0.48833	8.7065e-05	0.0010928	Down-regulated	11.6172	9.13677	11.1777	12.451	14.9095	13.354
ENSBTAG00000033319	CD200	-0.97113	8.7319e-05	0.0010953	Down-regulated	11.6148	4.74808	11.0724	15.9178	16.8801	16.2194
ENSBTAG00000014316	HNRNPH3	-0.37719	8.7943e-05	0.0011025	Down-regulated	29.7625	36.219	31.6651	36.5701	39.5121	38.8317
ENSBTAG00000012848	PTPRU	0.9811	8.8475e-05	0.0011085	Up-regulated	4.5681	7.00873	5.0898	2.53609	2.86664	2.23752
ENSBTAG00000038815	DIAPH2	-0.65733	8.8642e-05	0.0011099	Down-regulated	6.16338	4.3736	5.16225	7.07229	8.11398	7.32599
ENSBTAG00000007360	TMEM43	-0.35489	8.9263e-05	0.001117	Down-regulated	54.4351	49.015	54.525	62.5148	59.9198	60.8602
ENSBTAG00000021036	MARCH	0.62918	8.9866e-05	0.0011238	Up-regulated	25.9817	36.238	32.7248	19.8065	17.655	18.073
ENSBTAG00000004189	MLXIP	0.46076	8.9974e-05	0.001124	Up-regulated	12.2326	14.14	12.4131	8.29316	8.7671	8.47922
ENSBTAG00000012678	COLGALT1	-0.35456	8.999e-05	0.001124	Down-regulated	80.3302	70.1693	78.1712	91.6306	82.8533	90.752
ENSBTAG00000010587	SH3BGRL	-0.38392	9.043e-05	0.0011281	Down-regulated	43.9007	37.2454	43.1104	48.4956	50.1383	48.572
ENSBTAG00000018784	CTSZ	-0.38184	9.0414e-05	0.0011281	Down-regulated	130.07	103.27	119.271	139.08	138.47	139.655
ENSBTAG00000000389	ZNF212	0.56954	9.0676e-05	0.0011298	Up-regulated	11.0924	13.263	10.7324	6.85888	7.1197	7.44006
ENSBTAG00000031178	SLC9A9	-0.4415	9.0668e-05	0.0011298	Down-regulated	8.35689	8.74073	8.11971	10.1037	10.2864	10.6581
ENSBTAG00000009780	GTF2I	-0.36608	9.0856e-05	0.0011314	Down-regulated	28.2123	24.4069	27.7212	30.4372	32.1854	31.386
ENSBTAG00000007593	AIDA	-0.42277	9.1989e-05	0.0011448	Down-regulated	41.8737	34.0006	39.5367	48.9751	47.4775	43.9923
ENSBTAG00000035907	DDX3X	-0.34852	9.2284e-05	0.0011477	Down-regulated	88.2771	75.9459	87.3509	94.6006	100.429	95.7979
ENSBTAG00000015273	CAND2	0.46586	9.3888e-05	0.001167	Up-regulated	7.75933	9.19126	8.12382	5.3291	5.587	5.53399
ENSBTAG00000017748	RNF44	0.48361	9.478e-05	0.0011774	Up-regulated	10.0001	13.2365	11.6347	7.17561	8.01757	7.39825
ENSBTAG00000007080	PREB	0.42737	9.5354e-05	0.0011838	Up-regulated	20.3362	25.0429	21.6796	14.8727	16.2133	14.0948
ENSBTAG00000005631	VARS	-0.36856	9.5823e-05	0.0011889	Down-regulated	33.1921	28.2174	31.0904	36.3218	36.0952	35.9806
ENSBTAG00000018258	SRSF2	-0.41582	9.5973e-05	0.00119	Down-regulated	33.4087	26.3354	29.8694	35.1306	38.5746	34.9036
ENSBTAG00000011693	LENG9	-0.57142	9.6037e-05	0.0011901	Down-regulated	7.37485	7.57818	6.97701	9.39155	10.1267	10.0373
ENSBTAG00000014057	SLC35A1	0.44364	9.6779e-05	0.0011986	Up-regulated	19.345	23.2737	19.8544	12.7496	13.9914	14.8847
ENSBTAG00000048021	PNMA8B	-0.90915	9.7005e-05	0.0011999	Down-regulated	1.80707	1.67965	1.82169	2.73943	3.12689	3.18381
Novel00521		-0.66139	9.6945e-05	0.0011999	Down-regulated	4.69399	3.5449	4.94345	6.50518	5.86516	6.5607
ENSBTAG00000024888	PDE5A	-0.72032	9.7585e-05	0.0012063	Down-regulated	19.6605	11.3232	17.7657	23.122	25.4733	24.5018
Novel01673		-2.6815	9.7976e-05	0.0012104	Down-regulated	0.548215	0	0.276325	2.13545	1.78453	0.926724
ENSBTAG00000047196		-0.62485	9.8166e-05	0.0012121	Down-regulated	17.9642	12.1756	14.7043	20.1459	22.4909	20.2449
ENSBTAG00000004286	CDC45	1.0317	9.8252e-05	0.0012124	Up-regulated	11.0061	7.11269	9.35913	3.70311	4.04886	4.47196
ENSBTAG00000047139	C12orf49	0.72569	9.8619e-05	0.0012158	Up-regulated	13.2064	19.4202	16.1469	8.88907	8.43738	9.35419
ENSBTAG00000021791	PARP9	-0.58203	9.8651e-05	0.0012158	Down-regulated	3.54539	2.67594	3.18417	4.53294	4.02067	4.22797
ENSBTAG00000031696	ANKRD44	0.46704	9.9014e-05	0.0012196	Up-regulated	10.8283	9.38424	10.2539	6.53097	6.88085	6.59751
ENSBTAG00000008916	CYFIP2	1.6387	9.9372e-05	0.0012233	Up-regulated	1.35074	2.67164	1.97137	0.475314	0.698591	0.567997
ENSBTAG00000038625		-0.96998	9.9892e-05	0.0012289	Down-regulated	1.10775	1.47967	1.11672	2.56051	2.18955	1.81139
ENSBTAG00000006743	RBBP8	0.46614	0.00010005	0.0012293	Up-regulated	13.8831	13.824	13.2618	8.51194	9.28758	9.10562
ENSBTAG00000006396	GPI	-0.35359	0.00010002	0.0012293	Down-regulated	69.0558	77.5926	71.9504	83.3269	83.7134	86.0805
ENSBTAG00000009777	NUP35	0.60811	0.00010017	0.0012302	Up-regulated	8.49645	8.09179	9.04251	5.23108	5.22045	4.8024
Novel00819		-0.64969	0.00010059	0.0012346	Down-regulated	6.63243	4.40576	6.44778	7.54397	8.97362	8.43956
ENSBTAG00000045824		-0.92823	0.00010135	0.0012431	Down-regulated	3.50017	5.32234	3.40247	5.63817	7.67888	7.74821
ENSBTAG00000008346		0.51101	0.00010145	0.0012436	Up-regulated	6.89479	8.52823	6.85441	4.4557	5.16521	4.54538
ENSBTAG00000020860	CHD1	-0.38958	0.00010199	0.0012495	Down-regulated	8.27359	7.72594	8.89206	9.2475	10.4559	9.89946
ENSBTAG00000020469	TMED8	0.78865	0.00010216	0.0012501	Up-regulated	7.08444	8.87422	6.66274	3.63103	3.94632	4.28403
ENSBTAG00000039335	ARRDC2	0.49813	0.00010216	0.0012501	Up-regulated	10.7482	9.43704	10.4095	6.92436	6.48353	6.24471
ENSBTAG00000032719	TFRC	-0.38185	0.00010228	0.0012507	Down-regulated	29.6712	28.0174	26.81	32.7849	33.8897	33.2126
ENSBTAG00000016733	NOL9	0.41092	0.00010237	0.0012512	Up-regulated	24.3443	26.4669	26.4399	15.589	19.5455	17.59
ENSBTAG00000011829	NF1	-0.42155	0.00010348	0.0012639	Down-regulated	18.6653	14.3333	17.4717	19.8822	21.0804	20.4509
ENSBTAG00000012371	CPD	0.52704	0.00010426	0.001272	Up-regulated	30.5207	39.3938	30.5748	20.7919	21.9412	20.416
ENSBTAG00000009768	IFIT3	-0.85529	0.00010422	0.001272	Down-regulated	1.60681	1.82434	1.68461	2.43771	3.32948	2.63171
ENSBTAG00000003642	PRDX1	0.78085	0.00010488	0.0012787	Up-regulated	347.597	484.302	341.615	203.565	205.322	209.132
Novel01326		0.77489	0.0001066	0.0012985	Up-regulated	6.82414	9.86431	8.49302	4.79303	3.71555	4.79471
Novel00018		-4.0516	0.00010663	0.0012985	Down-regulated	0.0427188	0.0454706	0.0430644	0.744428	0.941996	0.288854
ENSBTAG00000042217		-1.1451	0.00010784	0.0013125	Down-regulated	17.1965	24.8414	26.6225	44.6987	46.4328	46.3729
ENSBTAG00000004337	PDE1B	1.7988	0.00010862	0.00132	Up-regulated	0.644452	0.741583	0.684783	0.107126	0.237762	0.196289
ENSBTAG00000013436	HAUS5	0.40266	0.00010865	0.00132	Up-regulated	16.3087	14.3397	16.0288	10.4111	10.3461	11.2881
ENSBTAG00000023776	C9orf116	0.53429	0.00010864	0.00132	Up-regulated	28.3737	28.8345	25.7676	18.0528	15.6674	18.1932
ENSBTAG00000005481	ADAM10	0.37102	0.00010916	0.0013254	Up-regulated	41.6621	49.958	43.4766	31.2376	31.586	31.8045
ENSBTAG00000030384		0.34984	0.00011061	0.0013422	Up-regulated	82.8604	95.31	79.7846	60.3978	60.6502	62.334
ENSBTAG00000003983	TOM1L2	0.41393	0.00011073	0.0013428	Up-regulated	30.5017	34.6887	34.657	21.7337	24.3416	21.8772
ENSBTAG00000015824	RNF141	0.65279	0.00011084	0.0013434	Up-regulated	10.7696	12.9128	9.52566	5.75246	6.97585	6.41722
Novel01427		0.49802	0.00011135	0.0013488	Up-regulated	6.75279	7.94641	6.47862	4.70554	4.64262	4.23389
Novel00696		0.46511	0.00011148	0.0013495	Up-regulated	19.4705	24.4493	20.6281	12.5632	15.6155	14.2082
ENSBTAG00000012357		-0.56694	0.00011154	0.0013495	Down-regulated	6.54187	5.13334	5.94207	7.50694	7.66643	8.52986
ENSBTAG00000005892	ZAP70	1.8974	0.00011172	0.0013509	Up-regulated	0.343917	0.377511	0.455043	0.0661013	0.124139	0.0968951
ENSBTAG00000018364	TMEM132A	0.54896	0.00011322	0.0013675	Up-regulated	49.8503	66.78	53.3289	36.0301	34.1937	34.9032
ENSBTAG00000011207	CNN1	-1.078	0.00011321	0.0013675	Down-regulated	116.892	42.5751	75.9367	160.587	144.55	147.75
ENSBTAG00000014599	LRRC66	1.7264	0.00011406	0.0013768	Up-regulated	0.921956	1.80497	1.29454	0.32065	0.501338	0.278305
ENSBTAG00000014023	SIRT1	0.42705	0.00011427	0.0013784	Up-regulated	10.9049	12.9984	10.4208	7.09352	7.79504	8.24523
ENSBTAG00000000141	NFU1	0.41669	0.0001149	0.0013853	Up-regulated	49.6651	64.2695	56.8788	37.9478	40.0382	37.912
ENSBTAG00000014881	PHF23	-0.38949	0.00011529	0.0013891	Down-regulated	33.0105	32.3831	31.9252	37.0796	36.826	41.7099
ENSBTAG00000018452	ANKRA2	0.47582	0.00011549	0.0013907	Up-regulated	14.2491	16.398	15.2504	10.0063	9.88577	10.0102
ENSBTAG00000006158	DZIP3	0.81701	0.00011569	0.0013915	Up-regulated	5.41969	8.20387	6.74019	3.12676	3.90359	3.43753
ENSBTAG00000014502	BRAT1	0.55473	0.00011566	0.0013915	Up-regulated	17.054	21.9778	16.672	10.9153	11.8976	11.5315
ENSBTAG00000017135	CTSS	-0.83092	0.00011615	0.0013961	Down-regulated	2.23964	2.24998	2.02945	3.04387	3.59367	3.88523
ENSBTAG00000038716	SKI	0.36348	0.00011622	0.0013963	Up-regulated	51.0062	58.8471	48.4429	37.8529	36.8861	36.7136
ENSBTAG00000031001	MEGF8	0.34971	0.00011693	0.0014039	Up-regulated	20.8141	24.3671	23.7247	15.6339	16.8332	16.5448
ENSBTAG00000011538	KIF1A	0.77711	0.00011758	0.0014109	Up-regulated	26.7158	39.2276	29.4118	16.7039	16.4371	17.1933
ENSBTAG00000014177	C6	-3.5747	0.00011782	0.001413	Down-regulated	0	0	0.052161	0.251939	0.122248	0.189513
ENSBTAG00000000149	USP40	0.41084	0.00011829	0.0014177	Up-regulated	10.7786	13.3285	12.8441	8.31213	8.51468	8.35245
ENSBTAG00000014434	CCHCR1	0.55636	0.00011867	0.0014215	Up-regulated	7.17759	6.63228	6.68041	4.30514	4.08472	4.2481
ENSBTAG00000008841	DCAF15	0.43009	0.00011935	0.0014288	Up-regulated	18.6452	16.7551	17.6958	12.4005	11.1682	12.1738
ENSBTAG00000033835	MPZ	1.1505	0.00011964	0.0014314	Up-regulated	1.69157	1.94083	1.63881	0.833211	0.346019	0.965542
ENSBTAG00000001602	IL4R	-0.38356	0.00012104	0.0014473	Down-regulated	18.0677	17.1077	17.5393	21.1024	19.6236	21.6368
ENSBTAG00000008269	RNF149	0.73463	0.0001239	0.0014803	Up-regulated	7.84227	11.0023	9.06619	4.37592	6.04389	4.78383
ENSBTAG00000000902	OGT	-0.46096	0.00012394	0.0014803	Down-regulated	28.8054	29.2477	31.3375	33.1745	42.742	35.7979
ENSBTAG00000011875	CLIP2	-0.46869	0.00012509	0.0014932	Down-regulated	21.1953	15.7536	18.8506	23.9118	22.6953	23.5213
ENSBTAG00000016533	FOXP1	-0.41642	0.00012581	0.0015008	Down-regulated	10.9169	10.5762	11.4605	13.4393	12.8047	13.6408
ENSBTAG00000011437		0.88297	0.00012609	0.0015034	Up-regulated	23.0981	32.3275	21.5718	12.2695	12.9714	12.5417
ENSBTAG00000020297	PQLC3	0.58377	0.00012621	0.0015039	Up-regulated	7.86895	9.65622	7.98314	4.5469	4.99979	5.87433
ENSBTAG00000019804	SNRNP25	0.61135	0.0001273	0.0015151	Up-regulated	69.982	95.3132	73.423	48.1752	47.7322	45.5075
ENSBTAG00000000804	MOB3B	-0.44164	0.00012724	0.0015151	Down-regulated	11.0541	10.0114	12.0532	14.1597	12.9923	13.6505
ENSBTAG00000046797	NRAS	-0.3579	0.00012739	0.0015153	Down-regulated	26.1161	23.2599	23.8944	28.3378	29.2289	27.6525
ENSBTAG00000008650	CAMK1D	-0.73255	0.0001277	0.0015181	Down-regulated	5.25155	3.33837	4.48522	6.01874	7.00788	6.74025
ENSBTAG00000007968	RPUSD3	0.39928	0.00012802	0.001521	Up-regulated	44.14	52.4712	42.4852	30.2781	32.4829	32.8003
ENSBTAG00000035556	CDV3	-0.41071	0.00012898	0.0015315	Down-regulated	116.537	92.2249	108.857	119.833	135.717	128.095
ENSBTAG00000048067	EPOP	1.1436	0.00012959	0.0015379	Up-regulated	2.82514	3.36323	2.77305	1.10504	0.975836	1.59191
Novel01395		-0.89724	0.00013067	0.0015498	Down-regulated	14.4101	6.31697	12.2712	18.2116	18.9142	18.8678
ENSBTAG00000013336	EYA2	-0.62609	0.00013192	0.0015637	Down-regulated	3.86746	3.18011	2.99335	5.09175	4.48445	4.4824
ENSBTAG00000005738	ATP8B1	-0.54399	0.00013257	0.0015704	Down-regulated	7.02551	4.77946	6.23041	7.92182	7.92242	8.05515
ENSBTAG00000009886	KDELR3	-0.34745	0.00013278	0.0015721	Down-regulated	110.327	97.8615	96.9697	117.873	118.035	116.402
Novel00610		-0.53353	0.00013388	0.0015842	Down-regulated	13.9404	12.3736	15.3138	20.3193	17.3616	16.9629
ENSBTAG00000015251		1.0463	0.00013407	0.0015846	Up-regulated	2.70987	4.17623	4.08931	1.56785	1.97265	1.27402
ENSBTAG00000030255	PDXP	0.98734	0.00013401	0.0015846	Up-regulated	8.85393	13.3144	8.94749	4.83901	4.54575	4.80514
ENSBTAG00000019097	CNTNAP1	-0.70564	0.00013527	0.0015978	Down-regulated	2.16787	1.43467	2.05238	2.51207	2.74154	3.13353
ENSBTAG00000014187	PPM1N	-1.4241	0.00013554	0.0016001	Down-regulated	1.03522	0.817539	0.807941	2.8412	1.85847	1.76878
ENSBTAG00000038322		0.83481	0.00013598	0.0016044	Up-regulated	8.44816	11.8448	8.19599	4.42311	4.86474	5.16985
ENSBTAG00000031287	TMEM158	-0.35014	0.00013613	0.0016052	Down-regulated	80.4246	71.1375	82.001	95.325	89.0513	85.7263
ENSBTAG00000045548	CRKL	0.35992	0.00013772	0.0016231	Up-regulated	99.4174	112.689	102.254	78.4618	68.7103	74.6516
ENSBTAG00000002473	ANGPTL4	2.8348	0.00013815	0.0016272	Up-regulated	6.18741	14.7118	7.56124	1.20919	1.2854	1.10363
ENSBTAG00000001311	MORF4L2	-0.33848	0.00013836	0.0016288	Down-regulated	138.358	122.767	124.252	146.745	147.02	148.412
ENSBTAG00000004278	APMAP	0.39944	0.0001385	0.0016293	Up-regulated	38.9684	42.401	35.6145	26.2355	26.9355	27.2154
ENSBTAG00000013650	PQLC2	0.40402	0.00013857	0.0016293	Up-regulated	31.3606	34.8188	33.5787	22.4788	23.4631	22.3999
ENSBTAG00000006852	ACYP2	1.5813	0.00013871	0.00163	Up-regulated	3.15522	5.27021	3.03394	1.04494	1.32526	1.09409
Novel00760		4.2892	0.00013881	0.0016303	Up-regulated	0.277764	0.925531	0.49915	0.0247589	0.0126811	0.0408297
ENSBTAG00000016024	MYL12A	-0.57644	0.00013903	0.0016319	Down-regulated	548.47	359.587	468.118	616.293	623.39	625.876
ENSBTAG00000008766	SLC9A1	0.39682	0.00014012	0.0016428	Up-regulated	15.8871	15.4861	16.2347	11.3377	10.7132	10.7373
ENSBTAG00000018283	ACAA1	0.42014	0.00014006	0.0016428	Up-regulated	31.0446	37.6881	30.0353	23.0151	22.2072	21.6151
ENSBTAG00000020939	PLAC9	-0.3954	0.00014052	0.0016466	Down-regulated	42.1482	38.2048	41.7971	49.2654	49.1041	47.4133
ENSBTAG00000020318	DBNDD1	0.49615	0.00014069	0.0016476	Up-regulated	13.6895	14.6785	13.851	9.44114	9.38054	8.30929
ENSBTAG00000010408	IKBKE	-0.84617	0.00014099	0.0016502	Down-regulated	3.82015	2.78017	4.58545	5.90122	5.33604	7.02841
ENSBTAG00000015354	ZDHHC9	-0.39438	0.00014142	0.0016534	Down-regulated	18.7165	16.4139	19.6986	22.7541	21.5251	21.1117
ENSBTAG00000018254	CDKN1B	-0.39854	0.0001414	0.0016534	Down-regulated	16.9405	17.4289	17.8908	20.9369	20.9064	20.6193
Novel00190		1.1639	0.00014187	0.0016567	Up-regulated	3.39488	5.90169	4.4398	1.69297	1.87187	1.97942
ENSBTAG00000021570	PLEKHG4	-0.58293	0.0001418	0.0016567	Down-regulated	2.32148	2.10889	2.33018	2.96435	3.1942	3.03345
ENSBTAG00000009167	SLC15A4	0.43646	0.00014241	0.0016621	Up-regulated	25.8071	31.3214	25.6639	17.4084	18.6659	19.3533
ENSBTAG00000001034	IL18R1	0.45714	0.00014692	0.0017118	Up-regulated	20.5464	18.8852	18.3085	13.1635	13.2091	11.7842
ENSBTAG00000004428	H2AFZ	0.50632	0.00014701	0.0017118	Up-regulated	184.361	154.141	148.361	104.037	99.8887	107.138
ENSBTAG00000013653	NFE2L1	0.33296	0.00014694	0.0017118	Up-regulated	72.7142	87.092	73.1809	54.9853	57.6393	54.9535
ENSBTAG00000015630	RLIM	-0.43944	0.00014695	0.0017118	Down-regulated	9.76709	7.98174	9.36546	10.9451	11.2573	11.1862
ENSBTAG00000018739	RPAP2	-0.49982	0.00014711	0.001712	Down-regulated	7.38781	5.65501	7.03282	8.26984	8.9973	8.52735
ENSBTAG00000005186	DBNDD2	-0.78667	0.00014748	0.0017153	Down-regulated	7.0277	4.15162	5.56138	9.68926	8.0805	8.47432
ENSBTAG00000010347	EZR	-0.32669	0.00014801	0.0017206	Down-regulated	238.371	215.492	228.087	260.653	257.855	257.49
Novel01631		0.38924	0.00014828	0.0017227	Up-regulated	33.9502	40.273	36.012	24.6946	25.3728	26.1912
ENSBTAG00000000682	RAPGEF6	0.49494	0.00014872	0.0017268	Up-regulated	4.28297	4.68376	4.41056	2.59469	2.88674	3.12651
ENSBTAG00000011258	ACOT9	-0.55233	0.00014934	0.001733	Down-regulated	21.009	14.2529	18.1534	23.3501	23.2996	24.5435
ENSBTAG00000027444		0.38425	0.00014972	0.0017364	Up-regulated	18.4125	20.3012	20.2013	13.2071	14.3582	13.364
Novel00718		1.7198	0.00015123	0.001753	Up-regulated	0.302154	0.452274	0.390266	0.0483952	0.128894	0.138334
Novel00550		-0.49395	0.00015186	0.0017593	Down-regulated	150.158	119.049	110.669	167.279	158.622	159.699
ENSBTAG00000001163	H2AFY2	-0.52561	0.00015231	0.0017634	Down-regulated	8.24363	6.16786	6.76729	9.10034	8.65624	9.93093
ENSBTAG00000018307	SEMA3F	-0.38224	0.00015251	0.001764	Down-regulated	21.714	23.0369	23.5597	27.152	26.841	26.7191
ENSBTAG00000033174	TFAP4	-0.64881	0.00015253	0.001764	Down-regulated	3.14813	3.26388	3.48271	4.94536	4.50777	4.60754
Novel00465		-0.99421	0.00015282	0.0017664	Down-regulated	0.387836	0.463368	0.359058	0.74644	0.723073	0.713592
ENSBTAG00000044038	TEN1	0.54708	0.00015418	0.0017811	Up-regulated	66.7987	90.3365	71.7624	46.2211	48.4993	47.1065
ENSBTAG00000017907	COG3	-0.43554	0.00015487	0.0017881	Down-regulated	10.0305	9.5345	9.23377	10.8559	13.3249	11.1813
ENSBTAG00000007093	DDX11	0.57917	0.00015521	0.001789	Up-regulated	4.75798	3.90237	4.78289	2.58371	2.71744	2.8709
ENSBTAG00000021818	ADGRE5	0.40402	0.00015504	0.001789	Up-regulated	17.2605	18.7996	16.7064	11.7857	12.3439	12.0201
ENSBTAG00000008285	OXR1	-0.38828	0.00015513	0.001789	Down-regulated	20.4579	18.8845	20.1728	23.7552	23.6481	23.2683
ENSBTAG00000001140	IAH1	0.46117	0.00015537	0.0017898	Up-regulated	27.6952	30.9443	26.742	18.5131	18.1759	19.5071
ENSBTAG00000020378	DLG1	-0.63914	0.00015548	0.0017901	Down-regulated	27.9223	18.0748	26.0738	31.3149	36.909	33.8995
ENSBTAG00000006768	ENTPD4	0.44622	0.000156	0.001795	Up-regulated	15.0202	17.3734	15.4648	9.64868	12.0078	10.2014
ENSBTAG00000026111	LBH	-0.36823	0.00015658	0.0018007	Down-regulated	31.8975	33.5044	32.1749	37.0687	38.0121	39.1152
ENSBTAG00000000236	YWHAZ	-0.36677	0.00015676	0.0018018	Down-regulated	86.6195	82.4243	75.1214	92.0762	99.0912	94.4902
ENSBTAG00000004921	FAM47E	0.67256	0.00015744	0.0018086	Up-regulated	8.5262	7.95548	9.07066	4.42578	5.63846	4.49768
ENSBTAG00000013469	SRCIN1	1.6898	0.00015922	0.001828	Up-regulated	0.473619	0.516731	0.489387	0.0849614	0.19893	0.133437
Novel01679		-0.81015	0.00016047	0.0018413	Down-regulated	0.990173	0.890844	1.22396	1.47417	1.75764	1.71368
Novel00642		0.94534	0.00016143	0.0018513	Up-regulated	2.07299	2.558	1.64592	0.97786	1.00169	0.971683
ENSBTAG00000024443	TATDN3	-0.47947	0.00016192	0.0018558	Down-regulated	13.8386	11.0949	12.5735	15.2815	16.9635	15.2609
ENSBTAG00000018115	PEBP1	-0.34524	0.00016294	0.0018665	Down-regulated	98.235	95.5865	94.9162	109.219	112.007	111.49
ENSBTAG00000002821	CILP	-1.2381	0.00016341	0.0018709	Down-regulated	0.383135	0.259519	0.362827	0.630766	0.76805	0.758881
ENSBTAG00000012289	AKR7A2	0.44662	0.00016388	0.0018751	Up-regulated	29.8086	37.4056	30.5499	22.8429	21.3591	20.7336
ENSBTAG00000040512	PCP4L1	1.1706	0.00016406	0.0018751	Up-regulated	2.44302	2.83376	1.92603	1.22003	0.789323	0.882431
ENSBTAG00000000095	CD274	-1.1402	0.00016404	0.0018751	Down-regulated	1.08007	1.18346	1.15286	2.05149	2.23491	2.5418
ENSBTAG00000025669	B3GALT4	0.75883	0.00016426	0.0018764	Up-regulated	12.7529	18.6836	14.4309	8.50158	7.39647	8.61037
ENSBTAG00000006273	SULT4A1	1.3453	0.00016454	0.0018785	Up-regulated	1.20006	1.07777	1.03964	0.384421	0.33472	0.464893
ENSBTAG00000001407	AP3S2	0.40722	0.00016476	0.0018799	Up-regulated	21.0513	25.9541	22.3084	17.0383	14.9836	15.2858
ENSBTAG00000010225	POLR2D	0.4256	0.00016546	0.0018869	Up-regulated	45.4676	55.9793	44.9905	30.5527	33.9924	34.2388
ENSBTAG00000000090	SEC31B	0.56492	0.00016639	0.0018964	Up-regulated	2.97334	3.74658	3.54832	2.06041	2.38296	1.84765
ENSBTAG00000006910	ASRGL1	0.44355	0.00016716	0.001902	Up-regulated	44.8633	51.7425	39.9517	30.8489	31.1331	28.9805
ENSBTAG00000030247	NSMF	0.42195	0.00016708	0.001902	Up-regulated	22.3869	27.9271	24.4444	17.9038	15.8501	16.7524
ENSBTAG00000011239	SEC11A	-0.37318	0.00016702	0.001902	Down-regulated	65.3828	53.091	59.0907	68.7265	68.5336	71.5486
ENSBTAG00000000212	NADK	0.34534	0.00016912	0.0019234	Up-regulated	91.14	96.2035	87.9556	68.771	60.4013	67.1413
ENSBTAG00000017165	MATN2	-0.55702	0.0001696	0.0019277	Down-regulated	3.21465	2.58502	3.03959	4.14913	3.80673	3.84755
ENSBTAG00000001776	SIRT2	-0.35728	0.00017045	0.0019363	Down-regulated	48.9161	47.099	51.1521	55.6377	57.9883	57.418
ENSBTAG00000007343	PDLIM7	-0.68616	0.00017087	0.0019399	Down-regulated	412.298	241.153	384.993	508.353	503.013	508.41
ENSBTAG00000015317	SLC4A10	-2.3216	0.00017209	0.0019527	Down-regulated	0.0245735	0.0261565	0.136248	0.239302	0.348347	0.263087
ENSBTAG00000003072	ACADVL	0.37533	0.0001736	0.0019688	Up-regulated	76.6436	95.7016	79.8424	57.0996	58.2827	60.6965
ENSBTAG00000047536	PRRG1	-0.85778	0.00017391	0.0019712	Down-regulated	4.68656	3.51299	6.58765	8.11955	7.97084	8.25708
ENSBTAG00000010018	ATP7A	-0.38399	0.00017504	0.0019829	Down-regulated	11.6789	10.5179	12.6177	13.2354	13.7259	14.2752
ENSBTAG00000005354	LRRFIP1	-0.38732	0.00017535	0.0019853	Down-regulated	20.0751	16.926	18.5912	20.5446	23.6607	21.843
ENSBTAG00000003604	ADAMTSL4	-0.38569	0.00017739	0.0020073	Down-regulated	10.7218	12.3571	11.3536	13.8977	13.2295	13.6236
ENSBTAG00000005040	PPP4R3A	0.35871	0.00017767	0.0020086	Up-regulated	33.7674	32.6726	32.1147	22.7982	24.1941	22.7367
ENSBTAG00000013750	B3GALNT2	-0.35506	0.0001777	0.0020086	Down-regulated	47.6198	38.9157	45.173	51.4096	50.855	50.6779
ENSBTAG00000021367	ANP32B	-0.47269	0.00017809	0.0020119	Down-regulated	86.1294	62.3993	78.0743	94.0163	98.654	93.0926
ENSBTAG00000008926	FUBP1	-0.39617	0.00017911	0.0020219	Down-regulated	20.1639	17.9851	19.1382	21.1451	23.9746	23.3339
ENSBTAG00000021790	APOOL	-0.60349	0.00017917	0.0020219	Down-regulated	7.4057	6.49596	6.08309	8.75118	9.54045	9.27324
ENSBTAG00000023074	C1orf198	-0.35427	0.0001799	0.002029	Down-regulated	102.897	90.7194	95.3686	111.676	111.404	112.164
ENSBTAG00000006526	BCL2L1	0.73777	0.00018047	0.0020343	Up-regulated	27.3185	19.5215	25.7092	13.4553	12.6988	13.366
ENSBTAG00000010030	EPHA4	0.93175	0.00018207	0.0020512	Up-regulated	15.0063	23.2658	16.6902	7.79962	8.80345	9.46807
ENSBTAG00000015950	ISOC2	0.48755	0.00018228	0.0020524	Up-regulated	26.0814	34.2436	27.7743	19.5457	18.3902	18.9325
ENSBTAG00000009873	NRN1	-0.76209	0.00018318	0.0020615	Down-regulated	3.15632	2.60007	2.60082	4.36084	3.8907	4.60869
ENSBTAG00000012671	TNIP1	0.39099	0.00018385	0.0020678	Up-regulated	29.6618	29.5253	28.9108	20.504	20.5773	19.8446
ENSBTAG00000017794	CCDC153	-1.4396	0.00018428	0.0020715	Down-regulated	0.470203	0.938422	1.95528	2.89195	2.65384	2.71573
ENSBTAG00000044099	ZSWIM7	1.1885	0.00018537	0.0020826	Up-regulated	13.3881	22.5981	15.3317	7.23514	6.76442	6.34448
ENSBTAG00000013475	TRAF3	0.45622	0.00018819	0.0021132	Up-regulated	14.288	18.3192	15.2688	10.3903	10.5704	10.6388
ENSBTAG00000011752	SYNM	0.8875	0.00018848	0.0021147	Up-regulated	6.03499	9.31487	6.8495	3.61362	3.88372	3.35873
ENSBTAG00000020143	RDH10	-0.52912	0.00018854	0.0021147	Down-regulated	19.4133	14.007	19.9644	22.6046	24.6262	22.7957
ENSBTAG00000005688	MRPS2	0.40428	0.00018937	0.0021229	Up-regulated	68.5395	73.0517	61.0591	50.8614	42.9648	44.8431
ENSBTAG00000016885	LRRTM3	-2.7239	0.0001901	0.0021296	Down-regulated	0.0585588	0.0415539	0.0787101	0.320144	0.491918	0.263973
ENSBTAG00000020635	VPS45	-0.43442	0.00019017	0.0021296	Down-regulated	10.5506	8.60869	9.77096	11.8249	11.9796	11.6931
ENSBTAG00000006165	PRDX4	-0.35686	0.00019069	0.0021343	Down-regulated	91.0758	86.5475	83.5939	97.9178	102.501	103.081
ENSBTAG00000014295	CAPZA1	-0.33811	0.00019104	0.002137	Down-regulated	76.3303	67.3365	75.5728	83.7615	82.3186	85.4187
ENSBTAG00000018663	GPRC5C	0.6403	0.00019142	0.0021401	Up-regulated	5.79653	5.53081	5.95983	3.55092	2.90996	3.59155
ENSBTAG00000046484	AIF1L	-0.52578	0.00019281	0.0021544	Down-regulated	33.4381	24.9497	34.3762	37.1951	41.4389	42.7576
ENSBTAG00000011636	DDIAS	2.7581	0.00019341	0.0021598	Up-regulated	8.64585	3.0871	7.13615	0.760862	0.822703	0.96041
ENSBTAG00000014447	RPS6KA1	2.2711	0.00019358	0.0021598	Up-regulated	2.46488	4.6707	2.25273	0.694145	0.540405	0.518934
ENSBTAG00000040060	ARTN	-0.71615	0.00019361	0.0021598	Down-regulated	19.9112	12.9562	20.6782	29.0367	24.5371	26.3342
ENSBTAG00000015050	HCN2	0.44352	0.00019415	0.0021647	Up-regulated	12.9205	12.8408	12.6104	9.13408	7.88119	8.55496
ENSBTAG00000046862	MARCKSL1	0.70741	0.00019481	0.0021708	Up-regulated	53.739	72.8246	51.883	33.9962	31.0842	33.7761
ENSBTAG00000014549	GNL3	-0.43917	0.00019523	0.0021743	Down-regulated	18.3008	14.9146	16.066	18.0603	21.6733	20.9813
ENSBTAG00000027766	C1QTNF5	-0.57148	0.00019567	0.002178	Down-regulated	24.0545	16.3152	24.314	29.2128	29.4174	28.7414
ENSBTAG00000039937	TNFRSF8	-4.2592	0.00019626	0.0021834	Down-regulated	0	0	0.0501407	0.305912	0.287253	0.280265
ENSBTAG00000011349	CDH24	1.9971	0.00019716	0.0021893	Up-regulated	5.13004	10.8633	6.51906	1.87016	1.42257	1.7914
ENSBTAG00000044126	SNTB1	0.5118	0.00019722	0.0021893	Up-regulated	13.5494	18.2516	14.9779	9.33927	10.1556	10.2149
ENSBTAG00000009207	KMT2E	-0.36235	0.00019722	0.0021893	Down-regulated	11.7959	10.1991	11.1664	12.1111	13.4196	13.1798
ENSBTAG00000026233		-0.55265	0.00019699	0.0021893	Down-regulated	7.57794	6.32634	8.08862	9.5957	10.7657	8.94191
ENSBTAG00000018829	SPRYD7	0.49106	0.00019898	0.0022076	Up-regulated	22.6919	26.0039	24.8647	15.8444	15.5891	15.9897
ENSBTAG00000001885	COPRS	0.45332	0.00020108	0.0022286	Up-regulated	28.0946	28.1747	31.2101	19.5938	19.2631	19.0836
ENSBTAG00000043981	SBF2	-0.3573	0.00020106	0.0022286	Down-regulated	23.3555	21.5795	23.7872	25.8293	27.5458	26.5242
ENSBTAG00000013499	LHX9	-2.1655	0.00020168	0.002234	Down-regulated	0.159827	0.0729097	0.184137	0.585124	0.551431	0.566087
ENSBTAG00000009427	PPM1D	1.1434	0.00020285	0.0022458	Up-regulated	8.3174	13.5718	8.93777	4.20673	4.37837	4.03129
Novel01287		-0.68052	0.00020461	0.002264	Down-regulated	1.44412	1.16324	1.32793	1.68037	2.16189	1.89137
ENSBTAG00000018160	LAMA1	0.77794	0.00020524	0.0022697	Up-regulated	0.766015	0.747412	0.684879	0.453372	0.306421	0.400803
ENSBTAG00000005483	ESYT2	-0.46127	0.00020564	0.002273	Down-regulated	42.6987	31.5263	40.2205	46.7642	50.085	46.3374
ENSBTAG00000001410	GRAMD1B	0.54555	0.00020672	0.0022815	Up-regulated	5.8074	7.67357	6.04073	4.01078	4.35114	3.74975
ENSBTAG00000006775	SLC12A7	0.76923	0.00020685	0.0022815	Up-regulated	7.3635	10.4205	7.338	4.46615	4.53068	4.3394
ENSBTAG00000014299	RHOC	-0.33988	0.00020662	0.0022815	Down-regulated	132.098	118.872	126.292	150.523	139.538	143.049
ENSBTAG00000046248	ARPC1B	-0.64092	0.00020686	0.0022815	Down-regulated	101.128	62.1903	86.0335	122.379	116.549	114.564
ENSBTAG00000019105	NPLOC4	0.36981	0.00021051	0.0023179	Up-regulated	28.6115	32.5104	29.404	20.1174	22.3092	21.084
ENSBTAG00000002661	ISLR2	-1.2259	0.00021045	0.0023179	Down-regulated	0.714748	0.26027	0.644686	1.07972	1.14553	1.22943
ENSBTAG00000047319		-0.39163	0.00021038	0.0023179	Down-regulated	70.9095	65.1543	65.5322	80.8999	81.9119	77.1401
ENSBTAG00000010383	YTHDF1	0.40028	0.00021065	0.0023182	Up-regulated	15.2249	16.1309	15.7017	11.0181	10.0489	11.2435
ENSBTAG00000000569	HES1	-0.49651	0.00021087	0.0023194	Down-regulated	11.7199	10.6071	11.5811	15.3057	15.2267	12.872
ENSBTAG00000014560	HLX	0.98569	0.00021143	0.0023243	Up-regulated	1.74178	2.07093	1.79323	1.02568	0.719908	0.814399
ENSBTAG00000003577	GSPT1	-0.34407	0.00021386	0.0023498	Down-regulated	39.5566	34.7181	35.1753	41.3213	43.3985	41.3843
ENSBTAG00000010935	EML4	-0.3509	0.00021479	0.0023588	Down-regulated	24.2391	23.0926	24.4685	26.8788	28.3086	27.8997
ENSBTAG00000013442	GPR62	1.484	0.00021528	0.0023616	Up-regulated	0.908835	1.25984	0.958801	0.454978	0.244129	0.309647
ENSBTAG00000003362	HSP90B1	-0.31734	0.00021526	0.0023616	Down-regulated	246.776	234.669	232.881	269.824	271.734	265.828
ENSBTAG00000020432	MIS12	0.5997	0.00021739	0.0023835	Up-regulated	6.71387	7.50973	5.85047	4.19931	3.84758	3.94984
ENSBTAG00000025130	HIC1	-0.45209	0.00021768	0.0023854	Down-regulated	35.9324	26.9803	33.5036	39.6948	38.5768	41.5289
ENSBTAG00000018379	TMEM175	0.38192	0.00021867	0.0023949	Up-regulated	32.8967	36.151	33.8319	23.0074	24.3147	24.2525
ENSBTAG00000047217	MED16	0.40688	0.00021999	0.0024081	Up-regulated	16.0724	16.0288	16.6403	12.0226	9.66322	11.622
ENSBTAG00000002554	TCAF1	-0.35048	0.00022094	0.0024172	Down-regulated	16.5492	16.1687	16.7135	19.2858	18.4319	19.433
ENSBTAG00000004856	RNF130	-0.3568	0.0002227	0.0024339	Down-regulated	61.6056	61.0417	61.3545	71.7065	69.9053	72.0547
ENSBTAG00000009654	LPAR1	-0.42109	0.00022261	0.0024339	Down-regulated	17.208	20.7625	17.292	21.5095	21.4303	24.079
ENSBTAG00000007829	CSAD	0.56853	0.00022494	0.0024571	Up-regulated	14.2206	19.9645	16.7434	10.2871	10.6989	10.0996
ENSBTAG00000023600	APOD	-1.2309	0.0002251	0.0024574	Down-regulated	2.05805	0.597441	1.98039	2.73295	3.78185	3.42629
ENSBTAG00000018938	C16orf5	0.39841	0.00022533	0.0024575	Up-regulated	26.4981	31.8389	26.5524	21.0585	18.4037	18.8344
ENSBTAG00000016688		-0.50655	0.00022535	0.0024575	Down-regulated	34.784	27.633	31.3023	44.2657	37.2377	39.2957
ENSBTAG00000020710	CENPQ	1.453	0.00022713	0.0024756	Up-regulated	5.75613	3.35396	3.90182	1.14449	1.56317	1.62173
ENSBTAG00000031278	SNPH	0.5274	0.00022823	0.0024864	Up-regulated	11.4716	13.9684	11.7725	8.22238	8.11309	7.0456
ENSBTAG00000006966	NRM	-0.63725	0.00022843	0.0024872	Down-regulated	5.59333	4.16461	4.94418	7.65418	6.04688	7.04869
Novel00849		-0.87464	0.0002303	0.0025062	Down-regulated	1.2141	1.16839	1.00596	1.756	1.79879	2.08047
ENSBTAG00000017565	SCFD1	-0.38791	0.00023079	0.0025102	Down-regulated	19.2193	19.9753	18.819	23.2943	22.704	22.8134
ENSBTAG00000019851	PPP2R1A	-0.32694	0.00023225	0.0025248	Down-regulated	97.5706	92.774	94.3437	114.831	103.204	105.722
ENSBTAG00000005788	VANGL1	0.50305	0.0002325	0.0025262	Up-regulated	12.323	14.7778	11.4462	8.19146	8.53234	7.91405
ENSBTAG00000001509	ELK3	-0.4904	0.00023325	0.002533	Down-regulated	22.6202	16.7627	20.0404	26.7933	24.2034	24.8005
ENSBTAG00000015829	ENPP5	1.1443	0.00023467	0.002547	Up-regulated	3.07515	4.43085	2.68417	1.15326	1.45702	1.56373
ENSBTAG00000012629	ZNF362	0.45406	0.00023508	0.0025501	Up-regulated	9.13741	11.3635	10.6212	7.13639	6.86971	6.56727
ENSBTAG00000008951	ALPL	3.0055	0.00023538	0.0025521	Up-regulated	1.5354	3.92233	1.99497	0.174877	0.376192	0.288389
ENSBTAG00000012128	AASS	-0.40267	0.00023624	0.0025573	Down-regulated	9.64923	10.0458	9.66462	11.0511	12.7958	11.3647
ENSBTAG00000012774	RAB7B	-0.88868	0.00023624	0.0025573	Down-regulated	10.7903	4.95808	8.80643	14.7103	12.8455	13.8217
ENSBTAG00000046029		-0.94276	0.00023624	0.0025573	Down-regulated	5.58457	5.47809	7.06479	11.1124	10.1184	10.3659
ENSBTAG00000016729	KCNT2	-0.65326	0.0002366	0.0025598	Down-regulated	3.21662	2.04367	3.00384	4.14075	3.66563	4.00435
ENSBTAG00000006209	EXT1	-0.36449	0.00023703	0.0025631	Down-regulated	28.3648	25.4619	28.7087	32.255	32.9814	31.1988
ENSBTAG00000000694	TAF10	0.35165	0.00023744	0.0025662	Up-regulated	133.399	159.055	132.297	101.207	98.3734	101.89
ENSBTAG00000023947	AVPI1	1.1597	0.00023759	0.0025665	Up-regulated	51.6942	83.9896	54.0557	26.7751	25.9769	24.0053
Novel00009		-1.2991	0.00023823	0.002572	Down-regulated	0.452173	0.225609	0.356118	0.70975	0.682532	0.923613
ENSBTAG00000021224	ZSWIM6	0.78217	0.00024058	0.002596	Up-regulated	5.4265	7.87508	6.00616	2.82429	3.46586	3.87731
ENSBTAG00000021832	HMGCL	0.44021	0.00024103	0.0025995	Up-regulated	19.2598	22.74	18.1648	13.4936	13.5392	13.1325
ENSBTAG00000005580	SZT2	0.36496	0.00024128	0.0026008	Up-regulated	10.1438	11.4465	10.7554	7.27177	8.07169	7.42804
ENSBTAG00000020898	CHST12	0.64495	0.00024144	0.0026012	Up-regulated	14.1257	18.0525	13.1714	9.70835	8.37213	8.1543
ENSBTAG00000013138	TDP1	0.77116	0.00024328	0.0026183	Up-regulated	3.15617	2.65334	3.7694	1.56613	1.85761	1.67649
ENSBTAG00000003409	FKBP1B	-1.7956	0.00024324	0.0026183	Down-regulated	0.819579	0.205264	0.437405	1.77909	1.16434	1.68427
ENSBTAG00000002843	ACOT4	0.61438	0.00024418	0.0026255	Up-regulated	6.90902	7.10144	6.75224	4.10878	3.54434	4.63604
ENSBTAG00000009098	POLG	0.6333	0.0002446	0.0026255	Up-regulated	12.6641	16.7244	12.0492	8.23055	7.93635	8.00829
ENSBTAG00000003708	SEC23A	-0.39028	0.00024439	0.0026255	Down-regulated	83.9349	65.3284	79.4271	89.0209	94.0994	89.1661
ENSBTAG00000008314	SDHB	-0.3455	0.00024449	0.0026255	Down-regulated	94.7793	100.698	99.209	116.228	110.74	112.387
ENSBTAG00000012259	PNPO	-0.46848	0.00024425	0.0026255	Down-regulated	12.3242	12.1441	11.9916	14.8023	14.7727	16.1769
ENSBTAG00000017721	METTL13	-0.49335	0.00024512	0.0026298	Down-regulated	6.26286	4.75914	5.96554	7.2961	7.61197	6.81716
ENSBTAG00000004354		1.0882	0.00024592	0.0026369	Up-regulated	2.1894	1.73488	2.05997	0.598479	1.22612	0.740209
ENSBTAG00000000813	HOMER3	-0.40262	0.00024766	0.0026542	Down-regulated	25.1766	23.9468	23.5082	27.7739	30.049	29.2993
ENSBTAG00000001485	PPIP5K2	-0.39028	0.00024859	0.0026628	Down-regulated	6.94184	5.91709	7.24196	7.52697	8.14601	8.25173
ENSBTAG00000010511	KAT8	0.54195	0.00024926	0.0026686	Up-regulated	26.4146	34.7673	27.516	16.3335	19.9824	18.8852
ENSBTAG00000019803	POLR3K	0.38101	0.00024984	0.0026734	Up-regulated	68.4633	77.9472	68.806	49.8293	47.5233	52.3617
ENSBTAG00000023343	RPL28	0.31887	0.00025152	0.0026899	Up-regulated	1098.37	1133.64	1054.24	843.294	784.785	759.584
ENSBTAG00000008366	STAC2	0.93754	0.00025174	0.0026909	Up-regulated	3.57201	3.24907	4.64845	1.66435	1.50032	2.26892
ENSBTAG00000007630	RNF170	-0.40226	0.00025202	0.0026924	Down-regulated	31.1483	30.2076	30.78	38.4728	34.6455	37.2697
ENSBTAG00000015314	ASL	0.59497	0.0002526	0.0026972	Up-regulated	7.68437	9.713	7.14846	4.89419	4.65747	5.15777
ENSBTAG00000002924	DUPD1	-1.0308	0.0002532	0.0027023	Down-regulated	2.93423	1.62168	2.73043	4.04896	5.51042	4.00626
ENSBTAG00000019993	APLN	-1.0691	0.00025414	0.0027108	Down-regulated	4.34636	10.7948	6.20716	12.0665	14.0721	14.2863
ENSBTAG00000005105	PAFAH2	0.52456	0.00025462	0.0027145	Up-regulated	6.7555	7.61821	8.09856	4.69769	5.04222	4.42387
ENSBTAG00000012341	CSNK2A1	-0.3626	0.00025547	0.0027222	Down-regulated	44.5186	47.8353	45.8928	52.3204	56.4574	52.4012
ENSBTAG00000018908	GFOD2	0.48083	0.00025613	0.0027279	Up-regulated	11.4714	10.6673	10.95	7.17173	7.23618	7.1032
ENSBTAG00000013301	GGT7	0.64365	0.00025724	0.0027382	Up-regulated	3.3412	4.57758	4.10191	2.32288	2.50106	2.14367
ENSBTAG00000003619	SEC24D	-0.32789	0.00025747	0.0027384	Down-regulated	62.901	56.9383	57.9057	64.9991	68.9639	68.5224
ENSBTAG00000042757		-2.5106	0.00025752	0.0027384	Down-regulated	0.651955	1.3879	1.97169	10.0245	5.81898	4.77572
Novel01320		0.56017	0.00025797	0.0027417	Up-regulated	4.24169	5.76553	5.07901	2.67415	3.36663	3.23169
ENSBTAG00000016762	SLC25A12	-0.61681	0.00025829	0.0027437	Down-regulated	7.13838	4.52274	6.48223	7.86907	8.96803	8.47562
ENSBTAG00000014442	MTG2	0.68855	0.00025907	0.00275	Up-regulated	10.6715	14.8918	11.3025	7.65533	6.52477	6.50246
ENSBTAG00000002028	FAM69A	-0.40541	0.00025916	0.00275	Down-regulated	13.3391	12.7019	12.1647	15.269	15.0084	15.6173
Novel00097		-0.90324	0.00025985	0.002756	Down-regulated	0.516793	0.520614	0.604702	0.955443	1.11439	0.717606
ENSBTAG00000012273	FAM131A	0.84016	0.00026013	0.0027575	Up-regulated	10.2565	15.577	11.3987	6.53901	6.46194	5.80754
ENSBTAG00000032026	GMPPB	0.4059	0.00026074	0.0027625	Up-regulated	27.4795	32.6052	25.8738	19.2175	20.4475	19.1154
ENSBTAG00000004738	LRRC47	0.35138	0.00026171	0.0027714	Up-regulated	29.9461	35.5145	29.2146	23.1921	21.862	22.1453
ENSBTAG00000020403	ZMYM2	-0.34214	0.00026233	0.0027765	Down-regulated	24.87	24.8428	25.8478	27.1754	29.7494	29.9779
ENSBTAG00000005076	SYVN1	0.38053	0.00026288	0.0027809	Up-regulated	28.5171	34.0776	29.4397	21.5155	20.8309	21.6829
ENSBTAG00000034985	PHLDA1	0.42169	0.00026331	0.002784	Up-regulated	24.8041	20.68	23.4643	16.4192	15.4726	14.8223
ENSBTAG00000010682	DDR1	0.37239	0.00026439	0.002794	Up-regulated	21.68	20.0126	21.9969	15.4154	14.1102	15.0962
ENSBTAG00000037819	SFT2D2	-0.53648	0.00026465	0.0027953	Down-regulated	8.30796	8.05479	8.27779	10.4638	11.6994	10.27
ENSBTAG00000023933	SEC16A	0.33262	0.0002661	0.0028091	Up-regulated	23.0074	26.7272	23.4197	17.2342	17.2883	18.1086
ENSBTAG00000019767	MIER2	0.41405	0.00026647	0.0028116	Up-regulated	14.3885	15.6475	14.4718	9.51293	10.5036	10.2733
ENSBTAG00000015330		-2.2194	0.00026716	0.0028175	Down-regulated	0.195041	0.0188731	0.0714977	0.418038	0.521317	0.279749
ENSBTAG00000047214	TRAPPC1	0.53951	0.00026755	0.0028201	Up-regulated	70.214	90.2136	67.7307	48.9803	46.4279	46.6607
ENSBTAG00000016615	ABHD6	0.87314	0.00026776	0.0028208	Up-regulated	4.82981	7.57158	6.15232	2.54796	3.16176	3.46165
ENSBTAG00000017711	WHAMM	0.43856	0.00026828	0.0028248	Up-regulated	8.57601	10.3732	8.84822	6.58683	6.07393	5.90942
Novel01351		-0.93089	0.00026842	0.0028249	Down-regulated	0.659063	0.289757	0.660784	0.840813	1.00799	0.948604
ENSBTAG00000012623	NDP	-1.6238	0.00026857	0.002825	Down-regulated	0.336326	0.0477321	0.542475	0.666533	1.03593	0.90966
ENSBTAG00000011516	LRP12	0.40858	0.0002689	0.002827	Up-regulated	8.27597	10.3268	8.72813	5.99002	6.49807	6.16526
ENSBTAG00000013114	ZMYND8	-0.38033	0.00026953	0.0028322	Down-regulated	9.5082	7.56433	9.26286	10.0239	10.7415	10.3736
ENSBTAG00000035005		-1.4137	0.00026993	0.002835	Down-regulated	0.665857	0.708749	1.29454	2.24267	2.49709	1.71518
ENSBTAG00000001119	ANKRD13B	0.41798	0.00027042	0.0028386	Up-regulated	20.045	18.3291	18.964	13.0319	12.7373	13.1648
Novel00187		-1.0493	0.00027118	0.0028451	Down-regulated	0.664166	0.655221	0.653209	1.06274	1.51389	1.13186
Novel01615		-0.36249	0.00027337	0.0028667	Down-regulated	25.8401	24.55	24.4211	27.7641	28.9176	30.5805
ENSBTAG00000009287	EBP	0.51667	0.00027536	0.0028861	Up-regulated	17.1025	19.4148	15.9244	10.8383	10.837	11.5358
ENSBTAG00000037832	ASPHD2	-0.43355	0.00027589	0.0028902	Down-regulated	14.4323	16.2189	17.0126	19.038	19.3208	19.9906
ENSBTAG00000001154	DGAT2	2.4293	0.00028	0.0029302	Up-regulated	0.425814	0.924617	0.497941	0.122217	0.0715404	0.11517
ENSBTAG00000006326	ALDH1L2	-0.31668	0.00027992	0.0029302	Down-regulated	121.509	117.116	123.916	134.436	138.555	136.639
ENSBTAG00000018723	SLC25A34	1.5977	0.00028039	0.0029316	Up-regulated	0.988107	1.95084	1.28529	0.392083	0.401638	0.466975
ENSBTAG00000012180	BMF	-0.64006	0.00028042	0.0029316	Down-regulated	8.93354	13.8165	11.4689	16.5149	15.7948	15.9191
ENSBTAG00000015766	ZFPM1	1.0369	0.00028115	0.0029351	Up-regulated	4.785	7.79443	5.39393	2.57002	2.48817	2.85992
ENSBTAG00000026381	TMEM114	4.074	0.00028113	0.0029351	Up-regulated	0.693672	1.34246	0.50857	0	0.0662174	0.0710672
ENSBTAG00000027991	ANAPC1	0.39854	0.00028119	0.0029351	Up-regulated	7.18185	6.91397	7.35875	4.68292	5.01541	5.07024
ENSBTAG00000005110	CADPS2	-0.7583	0.00028133	0.0029351	Down-regulated	0.871694	0.84086	0.897054	1.44271	1.13462	1.42238
ENSBTAG00000038640	HIGD1A	-0.36504	0.00028189	0.0029394	Down-regulated	73.6638	65.792	66.4646	81.3514	78.4192	80.8375
ENSBTAG00000006792	EHD4	0.74718	0.0002823	0.0029422	Up-regulated	9.07802	13.7803	10.9347	5.93807	6.40936	5.87106
ENSBTAG00000008765	PRADC1	0.46708	0.00028371	0.0029554	Up-regulated	24.8139	23.2823	21.6848	17.1363	14.6353	13.9821
ENSBTAG00000031686	ZNF566	-0.70261	0.00028424	0.0029594	Down-regulated	2.11696	2.0119	2.55329	3.04193	3.31453	3.51469
ENSBTAG00000013250	PCSK1N	0.51774	0.00028481	0.0029639	Up-regulated	52.3712	40.9259	46.8555	31.0027	29.146	28.7232
ENSBTAG00000004114	MAP3K11	0.43643	0.00028576	0.0029722	Up-regulated	8.24327	9.87105	7.91596	5.98539	5.73327	5.69936
ENSBTAG00000027024	ARHGAP5	-0.36573	0.00028642	0.0029776	Down-regulated	13.5988	12.0835	15.1819	15.1116	16.2836	16.412
ENSBTAG00000006157	HS6ST1	0.53525	0.00028788	0.0029912	Up-regulated	117.057	118.742	90.2438	63.4709	69.0476	71.5096
ENSBTAG00000014426	PRKAG1	0.37658	0.0002889	0.0030003	Up-regulated	36.7941	40.7206	37.6814	27.7425	26.7714	25.8859
Novel01184		-0.3377	0.00028926	0.0030026	Down-regulated	95.8105	84.5297	87.3032	102.318	102.511	102.111
ENSBTAG00000000218	MAP2K5	-0.44545	0.00029	0.0030087	Down-regulated	11.6963	12.0765	12.1444	15.4811	14.5697	14.282
ENSBTAG00000016696	NCDN	0.38796	0.00029061	0.0030135	Up-regulated	14.7137	16.5671	14.3913	10.9657	10.287	10.3636
ENSBTAG00000020308	EIF4G2	-0.31078	0.00029076	0.0030135	Down-regulated	240.763	210.782	222.59	243.982	261.825	253.306
ENSBTAG00000046158	CFB	-0.68426	0.00029108	0.0030153	Down-regulated	2.18474	1.95635	2.35973	2.98603	3.31369	3.18511
ENSBTAG00000002970	INTS6	-0.39108	0.00029206	0.0030239	Down-regulated	12.0256	10.038	12.9859	14.2056	14.0602	13.4619
ENSBTAG00000000279	RAB26	1.0956	0.00029248	0.0030267	Up-regulated	4.20817	6.52241	4.11818	2.0181	1.98975	2.27415
ENSBTAG00000012451	BOLA-DMB	-0.81002	0.00029263	0.0030267	Down-regulated	2.32313	1.90432	2.07274	3.55838	3.33666	3.12964
ENSBTAG00000008142	IFIH1	-0.78134	0.00029313	0.0030304	Down-regulated	1.03017	1.13715	1.17954	1.8643	1.49573	1.84894
ENSBTAG00000021580	HNRNPA3	-0.334	0.00029482	0.0030463	Down-regulated	95.9587	90.7799	94.3371	106.899	105.494	108.988
Novel00851		-1.2055	0.00029512	0.0030479	Down-regulated	0.78476	0.501187	1.05481	1.60887	1.29099	2.00462
ENSBTAG00000018585	GABRB2	-1.5137	0.00029544	0.0030497	Down-regulated	0.461801	0.260232	0.547691	1.28091	0.941306	1.07147
ENSBTAG00000003376	ASB1	0.52879	0.00029568	0.0030506	Up-regulated	13.2971	16.7156	14.7173	9.14091	8.65932	10.2718
Novel00034		-0.57297	0.00029606	0.0030529	Down-regulated	0.972452	1.00742	1.25816	1.25271	1.63271	1.48857
ENSBTAG00000004510	SARDH	1.0204	0.00029625	0.0030533	Up-regulated	8.61048	14.2296	10.1036	4.65705	5.18957	4.84318
ENSBTAG00000032453		2.5967	0.00029868	0.0030769	Up-regulated	1.28675	2.10011	2.07546	0.439672	0.180154	0.193349
ENSBTAG00000011937	RITA1	0.47699	0.00029911	0.0030798	Up-regulated	12.1665	14.6494	11.5578	9.02512	7.72113	8.20486
ENSBTAG00000017037	PKN1	0.33116	0.0003008	0.0030956	Up-regulated	60.5323	64.8694	59.4969	46.0143	44.0045	43.1718
ENSBTAG00000025929	MTAP	-0.38033	0.00030111	0.0030973	Down-regulated	37.9747	37.9354	38.2434	44.3421	45.905	44.5216
ENSBTAG00000009384	AGTRAP	0.39291	0.00030144	0.0030987	Up-regulated	38.6584	49.3124	42.5247	30.9715	28.9604	30.0338
ENSBTAG00000016331	ROGDI	0.3456	0.00030155	0.0030987	Up-regulated	71.0626	81.4115	74.6606	55.3319	51.6229	54.96
ENSBTAG00000003545	TAF1D	-0.43907	0.00030223	0.0031041	Down-regulated	17.9881	14.989	16.3798	21.3665	20.1982	19.1621
ENSBTAG00000044184	TUBGCP3	0.35596	0.00030279	0.0031083	Up-regulated	22.9892	21.641	21.8413	15.675	15.5012	15.9363
ENSBTAG00000020049	CABP1	-2.1334	0.00030445	0.0031238	Down-regulated	0.659052	0	0.531507	1.68894	1.38408	1.70827
ENSBTAG00000003544	S1PR5	3.7137	0.00030488	0.0031265	Up-regulated	0.237253	0.446794	0.165581	0.0187078	0.0191637	0.0205673
ENSBTAG00000001282	RALGAPA1	-0.37556	0.00030509	0.0031267	Down-regulated	8.41627	7.62675	8.44614	8.68947	10.605	9.56169
Novel00361		-0.7537	0.0003052	0.0031267	Down-regulated	2.0312	1.36797	2.42365	2.61743	3.28653	3.03044
ENSBTAG00000021636	GPR155	0.74953	0.00030603	0.0031337	Up-regulated	4.22045	6.37941	4.98214	2.71799	2.98192	2.68756
ENSBTAG00000000639	APRT	-0.37406	0.00030886	0.003161	Down-regulated	69.5821	64.4582	67.6838	86.8791	74.1635	75.9595
[truncated: 1,857 more rows]

## Sheet: DE mRNA Turquoise (n=2579)
mRNA (Ensembl ID)	Module	Gene name	Log2(Fold change)	P-value	Adjusted P-value	Regulation status	FPKM_RSV1	FPKM_RSV2	FPKM_RSV3	FPKM_DMSO1	FPKM_DMSO2	FPKM_DMSO3
ENSBTAG00000004075	Turquoise	IDI1	-1.7986	4.2409e-32	1.1886e-29	Down-regulated	52.9792	24.7403	38.1981	122.698	119.858	124.642
ENSBTAG00000027513	Turquoise	CXCL2	2.9624	3.1922e-29	7.775e-27	Up-regulated	10.3944	14.7519	12.5511	1.20991	1.75913	1.41598
ENSBTAG00000015505	Turquoise	FADS2	-1.205	5.172e-28	1.1628e-25	Down-regulated	23.7117	16.4802	19.4667	41.9112	40.6444	42.4095
ENSBTAG00000010719	Turquoise	ANGPTL1	-1.621	1.9626e-27	4.1827e-25	Down-regulated	5.45085	2.97174	5.10963	12.8445	12.0232	12.9974
ENSBTAG00000007522	Turquoise	RAP1GDS1	-1.3087	2.2356e-27	4.6672e-25	Down-regulated	18.9774	12.9107	18.4177	35.3319	40.0138	37.9893
ENSBTAG00000013406	Turquoise	CSRP2	-1.1093	3.362e-25	6.2531e-23	Down-regulated	39.3097	28.6815	33.6336	67.191	65.0624	66.9026
ENSBTAG00000019634	Turquoise	PIDD1	2.1908	1.8086e-24	3.2989e-22	Up-regulated	13.2298	17.7962	13.8159	2.95279	3.00916	2.92835
ENSBTAG00000012432	Turquoise	FDFT1	-1.2901	4.7086e-24	8.3767e-22	Down-regulated	36.3412	22.3526	32.5364	68.0811	67.4074	67.3844
ENSBTAG00000003948	Turquoise	RUSC1	-1.3124	1.4059e-22	2.3771e-20	Down-regulated	48.6684	28.6127	41.2605	89.1876	89.4466	89.1494
ENSBTAG00000018936	Turquoise	LSS	-1.4198	2.6446e-22	4.3989e-20	Down-regulated	21.8041	12.1512	19.2624	44.2114	42.1263	43.1821
ENSBTAG00000020056	Turquoise	COL12A1	-0.81277	1.5208e-21	2.412e-19	Down-regulated	364.499	301.755	368.509	520.145	571.882	558.969
ENSBTAG00000004751	Turquoise	SPTBN4	2.4527	5.0692e-21	7.6822e-19	Up-regulated	2.32299	3.14074	2.29311	0.494944	0.411237	0.374851
ENSBTAG00000016740	Turquoise	ACLY	-0.8352	9.3997e-21	1.3835e-18	Down-regulated	47.2629	37.1832	44.3583	68.7588	70.5923	69.3632
ENSBTAG00000005498	Turquoise	SQLE	-1.4992	1.4088e-20	2.0222e-18	Down-regulated	40.4678	20.804	32.3624	75.0558	85.1933	80.8301
ENSBTAG00000020046	Turquoise	CLMP	-0.94258	1.4702e-20	2.0889e-18	Down-regulated	23.2253	17.9694	22.882	36.9164	37.0498	37.8906
ENSBTAG00000014788	Turquoise	AKAP12	-0.87929	2.0837e-20	2.9199e-18	Down-regulated	16.0616	13.1026	17.2019	25.3507	26.9489	25.1674
ENSBTAG00000022150	Turquoise	MXRA5	-1.8266	2.1353e-20	2.9719e-18	Down-regulated	33.5463	11.3593	33.7853	86.0727	82.3311	86.0389
ENSBTAG00000001823	Turquoise	STC2	-1.9938	4.3302e-20	5.8284e-18	Down-regulated	15.9438	4.01942	11.0912	38.374	36.2251	38.3003
Novel00975	Turquoise		-1.3123	5.2077e-20	6.9185e-18	Down-regulated	24.9992	14.3221	19.6957	42.7525	45.8015	44.8196
ENSBTAG00000024394	Turquoise	SEMA3D	-1.4889	6.4313e-20	8.3808e-18	Down-regulated	18.8572	9.06525	15.7002	36.9529	38.1365	36.4077
ENSBTAG00000026232	Turquoise	TP53INP1	1.1566	1.7424e-19	2.2004e-17	Up-regulated	134.106	168.199	140.627	55.456	65.4855	59.1185
ENSBTAG00000040056	Turquoise	LTB4R2	5.0231	2.9541e-19	3.7078e-17	Up-regulated	3.86479	6.2067	4.06693	0.173758	0.142394	0.0764115
ENSBTAG00000011327	Turquoise	OLFML3	-0.83692	4.6387e-19	5.6828e-17	Down-regulated	68.2062	57.6918	70.6438	110.406	101.688	106.487
ENSBTAG00000003832	Turquoise	MFAP2	-1.2688	1.3842e-18	1.6562e-16	Down-regulated	116.357	75.2829	126.499	238.809	224.709	233.263
Novel01273	Turquoise		2.0394	1.7576e-18	2.0785e-16	Up-regulated	2.42243	3.25615	2.41072	0.549163	0.611462	0.621246
ENSBTAG00000004685	Turquoise	SRGAP3	2.5466	3.3641e-18	3.9555e-16	Up-regulated	1.50246	1.99563	1.44989	0.197453	0.310138	0.260494
ENSBTAG00000038904	Turquoise	PRRT1	4.5535	3.5557e-18	4.1569e-16	Up-regulated	1.21823	1.80612	1.22809	0.0445991	0.0456859	0.073548
ENSBTAG00000019246	Turquoise	SC5D	-0.92419	7.2647e-18	8.2571e-16	Down-regulated	29.6529	21.1493	26.5406	44.1157	44.9021	44.3504
ENSBTAG00000019839	Turquoise	LTBP1	-1.2656	1.1754e-17	1.2998e-15	Down-regulated	17.8897	10.7726	16.7706	30.8232	35.2064	33.3816
ENSBTAG00000003401	Turquoise	ACTR3	-0.86869	1.9631e-17	2.125e-15	Down-regulated	134.301	98.5294	122.057	194.143	200.437	194.23
ENSBTAG00000012335	Turquoise	UBA7	-1.1014	2.2289e-17	2.4001e-15	Down-regulated	4.78709	3.23611	4.47631	8.46101	7.88308	8.02465
Novel01457	Turquoise		-1.279	3.3538e-17	3.5924e-15	Down-regulated	1.80767	1.30107	1.51858	3.01774	3.52514	3.66691
ENSBTAG00000007268	Turquoise	F13A1	-2.115	7.0792e-17	7.3894e-15	Down-regulated	1.23967	0.277794	1.18392	3.73422	3.82522	3.12499
ENSBTAG00000019028	Turquoise	STOX1	5.7136	8.2577e-17	8.5759e-15	Up-regulated	1.29611	2.3843	1.63324	0.0288827	0.0147933	0.0476302
ENSBTAG00000032591	Turquoise	CTHRC1	-1.4639	8.9783e-17	9.2305e-15	Down-regulated	67.8332	30.5069	56.4869	128.845	129.721	130.446
ENSBTAG00000017240	Turquoise	DGKQ	1.0752	1.1009e-16	1.1205e-14	Up-regulated	20.7171	25.1473	20.2287	8.63074	9.51041	10.2818
ENSBTAG00000001414	Turquoise	KCTD12	-1.1952	1.4128e-16	1.41e-14	Down-regulated	61.2545	37.0142	53.2148	108.488	102.105	104.764
ENSBTAG00000007213	Turquoise	SIRPA	-0.87731	1.5471e-16	1.5218e-14	Down-regulated	12.6169	10.6604	12.6735	19.2842	21.049	19.6418
ENSBTAG00000010532	Turquoise	KCTD11	1.1476	3.5001e-16	3.3777e-14	Up-regulated	18.5697	23.0847	18.24	7.65191	8.51577	8.32591
ENSBTAG00000006599	Turquoise	INHBE	-1.8269	6.4627e-16	6.0931e-14	Down-regulated	2.82728	0.820746	2.4615	6.98195	6.37615	6.40866
ENSBTAG00000008028	Turquoise	CHN1	-1.3715	7.3791e-16	6.9252e-14	Down-regulated	5.39659	2.81687	4.69047	9.52124	10.1165	10.76
ENSBTAG00000012720	Turquoise	ANKRD2	-1.5502	8.842e-16	8.2227e-14	Down-regulated	3.34093	2.17112	3.36796	7.35408	8.45649	7.84724
ENSBTAG00000010175	Turquoise	COL8A2	-1.1356	8.9162e-16	8.2542e-14	Down-regulated	11	6.86732	9.6347	18.4028	17.6099	18.9222
ENSBTAG00000021574	Turquoise	TCF7L2	0.77746	1.045e-15	9.6303e-14	Up-regulated	85.742	102.324	86.4357	49.7949	46.9662	48.2562
ENSBTAG00000005236	Turquoise	CCKBR		1.1384e-15	1.0444e-13	Up-regulated	0.541214	0.940925	0.70927	0	0	0
ENSBTAG00000008008	Turquoise	TLR2	1.788	1.2899e-15	1.1729e-13	Up-regulated	2.83843	3.68295	2.73133	0.625203	0.825179	0.978143
ENSBTAG00000012518	Turquoise	PCDH1	1.0012	1.4625e-15	1.3202e-13	Up-regulated	7.38763	9.30496	7.88026	3.79207	3.54921	3.77194
ENSBTAG00000007071	Turquoise	RAI14	-0.70793	1.4792e-15	1.3273e-13	Down-regulated	74.0678	60.0631	69.8836	97.1731	103.916	101.588
ENSBTAG00000012182	Turquoise	DIRAS3	2.8407	1.9673e-15	1.7349e-13	Up-regulated	2.0371	2.96718	2.26975	0.302236	0.25331	0.362483
ENSBTAG00000001000	Turquoise	CA13	-1.2192	2.099e-15	1.8352e-13	Down-regulated	9.52344	6.01424	10.5422	17.5627	19.4978	18.1785
ENSBTAG00000017592	Turquoise	GPAT3	1.3089	2.141e-15	1.8639e-13	Up-regulated	13.2084	15.6153	11.7202	5.23602	4.94825	4.63229
ENSBTAG00000012894	Turquoise	SAMD9	-1.568	2.419e-15	2.0882e-13	Down-regulated	1.42864	0.836367	1.31418	2.89231	3.71286	3.05903
ENSBTAG00000006672	Turquoise	SYNCRIP	-0.7408	3.1105e-15	2.6627e-13	Down-regulated	50.4995	39.9013	43.5344	66.6088	69.5046	67.1668
ENSBTAG00000006631	Turquoise	GLI1	-2.5601	3.2682e-15	2.786e-13	Down-regulated	0.413838	0.062928	0.119196	1.05448	1.03051	1.13263
ENSBTAG00000014377	Turquoise	CHD3	-0.88596	3.9776e-15	3.3627e-13	Down-regulated	42.6024	30.4037	39.7483	62.7487	62.4219	64.1597
ENSBTAG00000048308	Turquoise	ICMT	1.4182	5.345e-15	4.4652e-13	Up-regulated	83.9174	109.628	83.2469	30.5749	32.4182	30.7852
ENSBTAG00000000434	Turquoise	CRYAB	1.0861	5.3472e-15	4.4652e-13	Up-regulated	68.7212	86.0265	68.2557	32.2589	30.7919	32.0396
ENSBTAG00000014906	Turquoise	VCAN	-1.0535	7.0306e-15	5.8e-13	Down-regulated	53.7432	35.4587	47.0236	79.9263	91.3918	85.8613
ENSBTAG00000010798	Turquoise	SLC23A1	2.8684	1.384e-14	1.1148e-12	Up-regulated	1.51043	2.12853	1.69421	0.196263	0.201046	0.263719
ENSBTAG00000016644	Turquoise	LVRN	-1.2366	1.7306e-14	1.3885e-12	Down-regulated	3.15331	1.86806	3.03498	5.49942	6.2627	5.51539
ENSBTAG00000021483	Turquoise	OLFML1	-1.6205	2.0095e-14	1.5997e-12	Down-regulated	6.89426	2.29501	5.44732	13.7795	13.6122	13.6492
ENSBTAG00000004570	Turquoise	PRRX1	-1.1149	2.2426e-14	1.7646e-12	Down-regulated	135.494	80.5315	123.118	222.898	222.128	223.045
ENSBTAG00000011324	Turquoise	EMILIN1	-1.2507	2.4993e-14	1.9517e-12	Down-regulated	34.8556	19.1606	29.1156	62.6324	59.4151	57.9004
ENSBTAG00000011854	Turquoise	SLC38A5	-0.87028	3.5847e-14	2.778e-12	Down-regulated	13.0391	11.7822	13.0027	19.9769	23.4926	19.3196
ENSBTAG00000012987	Turquoise	ULK1	0.79261	3.6745e-14	2.8368e-12	Up-regulated	25.4626	30.9875	25.8642	14.629	14.7181	13.6918
Novel00397	Turquoise		-1.7082	6.1708e-14	4.7284e-12	Down-regulated	1.01889	0.396087	0.866366	1.97081	2.484	2.34642
ENSBTAG00000019787	Turquoise	PAFAH1B3	-0.8596	7.7178e-14	5.8917e-12	Down-regulated	32.1463	25.0962	29.4223	46.6337	45.4252	50.742
ENSBTAG00000047361	Turquoise		-0.73504	8.1048e-14	6.1642e-12	Down-regulated	142.489	118.267	141.54	213.797	198.698	195.195
ENSBTAG00000015604	Turquoise	ZNF385A	0.83128	8.1904e-14	6.2062e-12	Up-regulated	25.1401	31.3273	29.1288	14.3516	13.5747	15.6369
ENSBTAG00000015692	Turquoise	HSPA4L	2.1326	8.6598e-14	6.5377e-12	Up-regulated	4.63828	6.69783	4.75755	1.04734	1.14098	1.13316
ENSBTAG00000003319	Turquoise	FLRT3	1.0434	1.1149e-13	8.3859e-12	Up-regulated	12.5371	15.2839	12.0574	5.65548	6.49584	5.3824
ENSBTAG00000037686	Turquoise	SRPX2	-1.8002	1.2833e-13	9.5471e-12	Down-regulated	9.11749	2.187	6.9258	18.1218	20.8557	19.0305
ENSBTAG00000001228	Turquoise	CEND1	1.632	1.4292e-13	1.0594e-11	Up-regulated	10.2509	14.6746	11.6416	3.70253	3.47224	3.49722
ENSBTAG00000001085	Turquoise	FAM20A	1.2686	1.6453e-13	1.2065e-11	Up-regulated	9.93455	13.4069	12.6751	4.72812	4.65705	4.14845
ENSBTAG00000003661	Turquoise	SLC35F2	-0.92255	2.3724e-13	1.72e-11	Down-regulated	15.4802	12.77	14.7862	23.2471	26.6989	24.1621
ENSBTAG00000001745	Turquoise	LUM	-0.81544	2.3793e-13	1.72e-11	Down-regulated	326.498	234.675	278.635	439.649	449.527	453.759
ENSBTAG00000046104	Turquoise	B3GALNT1	-1.1986	2.7153e-13	1.9492e-11	Down-regulated	7.70105	4.8911	6.26215	13.4331	12.3755	13.5216
ENSBTAG00000017200	Turquoise	RHOJ	-1.6969	3.2621e-13	2.2934e-11	Down-regulated	2.49544	0.8371	1.98201	5.62761	4.85954	5.21545
ENSBTAG00000008079	Turquoise	NRBP2	-1.2493	3.6164e-13	2.5338e-11	Down-regulated	7.03707	3.59428	6.3794	11.93	12.7485	12.1426
ENSBTAG00000025848	Turquoise	RBM3	-0.77721	3.9531e-13	2.7509e-11	Down-regulated	179.143	141.874	194.978	265.761	273.302	264.175
Novel01209	Turquoise		-1.9387	4.9716e-13	3.4354e-11	Down-regulated	0.235387	0.180083	0.318861	0.716327	0.957779	0.887002
ENSBTAG00000002978	Turquoise	PRKG2	-2.1359	5.3479e-13	3.6471e-11	Down-regulated	0.578921	0.271134	0.863736	2.06516	2.52885	2.27042
ENSBTAG00000006985	Turquoise	TM7SF3	0.77224	5.855e-13	3.9796e-11	Up-regulated	20.4499	25.4401	21.6973	11.9364	12.5424	11.367
ENSBTAG00000031252	Turquoise	CD82	0.81859	7.3382e-13	4.9549e-11	Up-regulated	41.4178	52.3061	48.3729	25.4637	24.483	23.0055
ENSBTAG00000004066	Turquoise	PARP8	-0.84704	7.4922e-13	5.0422e-11	Down-regulated	8.2508	5.99299	8.04583	11.7732	12.123	12.5384
ENSBTAG00000002688	Turquoise	ATP1B1	1.0258	8.3636e-13	5.5919e-11	Up-regulated	49.6313	61.7719	48.0336	22.4687	24.8247	23.6433
ENSBTAG00000021879	Turquoise	VCL	-0.64941	9.4727e-13	6.3128e-11	Down-regulated	60.6419	48.5032	54.3823	74.271	81.6349	77.1006
ENSBTAG00000016092	Turquoise	SPATS2L	-0.65148	1.0308e-12	6.8027e-11	Down-regulated	55.5783	49.9875	54.4064	74.1619	81.1916	72.7609
ENSBTAG00000014636	Turquoise	ZFHX3	-0.762	1.195e-12	7.8358e-11	Down-regulated	3.22567	2.66866	3.20553	4.82662	4.56298	4.61722
ENSBTAG00000001209	Turquoise	PHLDB2	-0.63366	1.2735e-12	8.324e-11	Down-regulated	46.93	43.0424	50.1326	62.2889	69.143	65.9086
ENSBTAG00000001027	Turquoise	SERPINH1	-0.60346	1.295e-12	8.4375e-11	Down-regulated	967.553	840.794	911.684	1264.58	1257.02	1229.07
ENSBTAG00000006253	Turquoise	FLNC	0.61117	1.3139e-12	8.5334e-11	Up-regulated	100.349	118.672	105.839	64.0052	64.297	64.3671
ENSBTAG00000001303	Turquoise	HSPB8	1.0452	1.3611e-12	8.8123e-11	Up-regulated	103.808	138.823	120.36	50.0945	56.5682	52.6682
ENSBTAG00000014809	Turquoise	ANXA6	-0.91829	1.4549e-12	9.3896e-11	Down-regulated	131.984	88.3402	121.493	199.051	195.451	192.627
ENSBTAG00000020607	Turquoise	ABCB6	0.7555	1.5271e-12	9.8248e-11	Up-regulated	19.0578	23.0259	19.4954	11.2694	10.705	11.0555
ENSBTAG00000000648	Turquoise	ADAMTS5	-1.0731	1.6226e-12	1.0407e-10	Down-regulated	7.99196	5.14587	7.87386	12.3117	14.3409	13.5695
ENSBTAG00000015718	Turquoise	CASP8	-0.94558	1.6957e-12	1.0841e-10	Down-regulated	5.08971	4.00798	5.08264	8.53745	8.25963	8.00148
ENSBTAG00000018517	Turquoise	VLDLR	-0.72339	2.0389e-12	1.2915e-10	Down-regulated	35.4246	27.1639	31.6923	46.2535	46.0625	49.063
ENSBTAG00000020590	Turquoise	FZD2	-0.6912	2.0667e-12	1.301e-10	Down-regulated	36.3504	30.1473	34.4112	50.8871	48.05	48.9383
ENSBTAG00000021151	Turquoise	MYH10	-1.1658	2.7306e-12	1.6929e-10	Down-regulated	122.756	65.1846	106.694	196.27	206.044	199.398
ENSBTAG00000021654	Turquoise	GAS2	-1.3445	2.7761e-12	1.7159e-10	Down-regulated	2.79667	1.74973	2.23822	4.44243	5.53704	5.70199
ENSBTAG00000013498	Turquoise	HTR2A	-1.2476	2.7855e-12	1.7165e-10	Down-regulated	1.64132	0.949484	1.51072	2.93824	3.12224	2.80136
ENSBTAG00000005761	Turquoise	DEDD2	1.04	3.4801e-12	2.1317e-10	Up-regulated	8.32844	10.7612	9.27132	3.78926	4.4428	4.26627
ENSBTAG00000007241	Turquoise	SLAMF9	-1.9998	4.8203e-12	2.9177e-10	Down-regulated	1.55138	0.651832	1.15237	4.31048	3.81535	4.09479
ENSBTAG00000014609	Turquoise	PPP1R12A	-0.68736	5.2617e-12	3.1755e-10	Down-regulated	28.5137	22.5534	25.5704	35.1732	37.6834	39.2485
ENSBTAG00000001078	Turquoise		0.65683	5.6393e-12	3.3834e-10	Up-regulated	44.0243	50.4873	47.4901	25.6598	28.6592	27.3366
ENSBTAG00000032617	Turquoise	FBXO44	1.2291	5.7887e-12	3.4629e-10	Up-regulated	7.52423	10.2504	9.92266	3.49263	3.55289	3.65312
ENSBTAG00000003238	Turquoise	MEOX2	-1.5277	6.2353e-12	3.7192e-10	Down-regulated	15.2085	5.30437	10.9405	28.4741	27.4818	26.7282
ENSBTAG00000000894	Turquoise	PGK1	-0.82269	6.8098e-12	4.0267e-10	Down-regulated	95.2108	66.374	81.1461	129.73	129.725	130.678
ENSBTAG00000009049	Turquoise	LOC507581	-0.8746	8.1946e-12	4.8038e-10	Down-regulated	6.92935	5.9878	6.94785	11.6093	10.8165	10.622
ENSBTAG00000027446	Turquoise	RSU1	-0.64339	8.8161e-12	5.1534e-10	Down-regulated	67.1744	54.6382	62.8269	88.322	88.9962	84.5454
ENSBTAG00000012738	Turquoise	ZNF827	-1.0843	9.6452e-12	5.622e-10	Down-regulated	2.41075	1.66446	2.45653	4.23442	4.25551	4.09725
ENSBTAG00000009761	Turquoise	ACTR2	-0.60534	1.2203e-11	7.0132e-10	Down-regulated	134.784	106.927	120.221	161.942	170.272	167.899
ENSBTAG00000019070	Turquoise	PMP22	-0.73795	1.439e-11	8.2238e-10	Down-regulated	42.4477	32.0687	39.0154	54.3296	60.9468	56.8095
ENSBTAG00000031524	Turquoise	PMEPA1	-0.89771	1.5445e-11	8.8018e-10	Down-regulated	66.7984	50.6622	67.4566	111.034	97.2987	104.425
ENSBTAG00000013347	Turquoise	DMPK	0.61224	1.6154e-11	9.1806e-10	Up-regulated	105.009	121.96	106.183	66.4021	65.9924	65.0465
ENSBTAG00000012834	Turquoise	ARSI	-1.5335	1.8947e-11	1.062e-09	Down-regulated	1.87356	0.656004	1.66506	3.61365	3.62405	3.83391
ENSBTAG00000004515	Turquoise	KCNK1	1.718	2.103e-11	1.1723e-09	Up-regulated	3.09396	4.61596	3.6303	0.961858	0.985296	1.17178
ENSBTAG00000006606	Turquoise	RFLNB	-1.1137	2.1247e-11	1.1812e-09	Down-regulated	28.8525	15.9953	27.3438	47.7527	47.7329	46.6564
ENSBTAG00000005180	Turquoise	RBMS1	-0.67004	2.1462e-11	1.1899e-09	Down-regulated	33.5967	26.9908	31.5626	42.9353	46.2026	44.043
ENSBTAG00000015185	Turquoise	MRGPRF	-0.75993	2.1921e-11	1.2088e-09	Down-regulated	23.1482	16.8027	21.48	31.6308	31.1282	31.7486
ENSBTAG00000047186	Turquoise	NME2	-0.68407	2.3552e-11	1.2953e-09	Down-regulated	114.728	94.9143	94.249	155.169	146.123	141.789
ENSBTAG00000013869	Turquoise	SH3BP4	-0.61597	2.5389e-11	1.3889e-09	Down-regulated	26.0966	21.6909	26.1035	34.6988	34.1713	33.9344
ENSBTAG00000032092	Turquoise	CDH11	-0.63343	2.7874e-11	1.5167e-09	Down-regulated	288.043	228.749	287.762	366.771	385.492	381.403
ENSBTAG00000007566	Turquoise	CEP170	-0.63585	2.806e-11	1.5187e-09	Down-regulated	25.3299	23.2857	26.9496	33.3977	37.8234	35.3837
ENSBTAG00000018082	Turquoise	QPRT	-0.78324	3.0179e-11	1.6291e-09	Down-regulated	17.7935	15.7151	18.6044	29.4832	26.8378	25.0362
ENSBTAG00000038495	Turquoise	DCLK1	-0.61242	3.1018e-11	1.67e-09	Down-regulated	86.3205	78.122	85.2975	107.941	127.671	111.115
ENSBTAG00000013861	Turquoise	SLC8A1	-0.80403	4.1171e-11	2.1993e-09	Down-regulated	6.92203	5.77443	6.94815	10.6662	10.0234	10.4401
ENSBTAG00000002758	Turquoise	THBD	1.0226	4.2946e-11	2.2762e-09	Up-regulated	6.29709	8.26668	7.07688	3.63391	3.09797	2.90433
ENSBTAG00000017833	Turquoise	RNF19A	-0.61182	4.8131e-11	2.5314e-09	Down-regulated	25.7635	21.0471	25.1023	32.3611	33.9843	33.4584
ENSBTAG00000013674	Turquoise	EDNRA	-0.7029	5.2075e-11	2.7179e-09	Down-regulated	12.0736	9.30663	11.4624	15.5724	16.5649	16.4324
ENSBTAG00000008528	Turquoise	SLC25A1	-0.59378	5.6023e-11	2.9131e-09	Down-regulated	135.557	120.46	126.489	179.107	163.999	180.54
ENSBTAG00000005178	Turquoise	MMAB	-0.97832	5.6101e-11	2.9131e-09	Down-regulated	15.8565	10.5784	13.2268	24.7817	22.0439	24.1617
ENSBTAG00000001096	Turquoise	PRKRA	-0.89806	5.6257e-11	2.9138e-09	Down-regulated	10.556	7.49066	8.94496	14.208	16.739	14.7927
ENSBTAG00000003432	Turquoise	ZAN	3.0591	5.9345e-11	3.066e-09	Up-regulated	0.249711	0.392653	0.303221	0.0290877	0.0417151	0.0319788
ENSBTAG00000012995	Turquoise	MCUB	-0.79355	5.9647e-11	3.0739e-09	Down-regulated	17.3837	13.2274	16.3631	25.9421	24.2284	23.7606
ENSBTAG00000000073	Turquoise	LRPAP1	-0.7954	6.6633e-11	3.4167e-09	Down-regulated	70.0179	51.315	62.9437	101.84	94.9727	93.6409
ENSBTAG00000007917	Turquoise	TSHZ2	-1.4376	6.9063e-11	3.5061e-09	Down-regulated	3.28633	1.7784	3.14588	6.83653	5.87218	7.51604
ENSBTAG00000008240	Turquoise	GALNT15	-2.3688	7.2653e-11	3.6792e-09	Down-regulated	0.447303	0.144905	0.274474	1.05658	1.38865	1.64378
Novel01344	Turquoise		-1.9856	7.9627e-11	4.0224e-09	Down-regulated	0.733321	0.189226	0.716852	2.05011	1.84339	2.02849
ENSBTAG00000003079	Turquoise	TIGD3	2.0906	8.3192e-11	4.1922e-09	Up-regulated	2.27447	3.34478	2.5644	0.552198	0.408528	0.775717
ENSBTAG00000021999	Turquoise	CPT1A	1.0787	8.4682e-11	4.2568e-09	Up-regulated	14.8207	19.6977	15.4456	7.4553	7.19573	6.7574
ENSBTAG00000018152	Turquoise	MYADM	-1.1952	9.4076e-11	4.6944e-09	Down-regulated	87.3995	43.0955	74.7979	145.685	139.976	142.221
ENSBTAG00000010661	Turquoise	DPYSL3	-1.1039	1.0475e-10	5.2015e-09	Down-regulated	106.297	56.958	97.2857	168.257	171.175	170.209
ENSBTAG00000019832	Turquoise	TGFBR2	-0.61154	1.1364e-10	5.6025e-09	Down-regulated	21.4678	17.3163	21.1296	28.0957	28.1086	26.9171
ENSBTAG00000003349	Turquoise	JAKMIP2	-0.94069	1.1841e-10	5.8236e-09	Down-regulated	3.93163	2.51623	3.23598	5.4969	5.99666	5.41229
ENSBTAG00000013308	Turquoise	RBMX	-0.62209	1.2319e-10	6.0438e-09	Down-regulated	53.5646	42.3703	53.3999	68.7504	69.5654	70.4259
ENSBTAG00000005260	Turquoise	SPP1	-1.1135	1.3136e-10	6.3834e-09	Down-regulated	18.3778	10.5534	15.4128	27.7671	28.0546	31.4668
ENSBTAG00000018653	Turquoise	NABP1	0.81976	1.3233e-10	6.4155e-09	Up-regulated	13.5275	16.9946	14.5647	6.69752	8.23771	8.2188
ENSBTAG00000015390	Turquoise	FN3KRP	0.69427	1.328e-10	6.4231e-09	Up-regulated	31.7558	36.2753	33.2932	17.5365	19.1274	20.1019
ENSBTAG00000046671	Turquoise	WFS1	1.0508	1.3656e-10	6.5891e-09	Up-regulated	16.2708	21.1243	17.1232	8.09504	6.74062	8.97126
ENSBTAG00000019242	Turquoise	CHRNB1	0.71495	1.4011e-10	6.729e-09	Up-regulated	16.8024	19.3571	18.724	9.21707	10.4337	10.6655
Novel01009	Turquoise		-1.6894	1.4206e-10	6.8063e-09	Down-regulated	3.29355	0.849869	2.31408	5.74966	6.41376	6.86102
Novel00788	Turquoise		-3.1802	1.4303e-10	6.8369e-09	Down-regulated	0.223184	0	0.22499	1.00091	1.43542	1.28903
ENSBTAG00000045507	Turquoise	ZNF469	-0.94043	1.4526e-10	6.9273e-09	Down-regulated	3.50829	2.59515	3.96659	6.16971	5.57652	5.80359
ENSBTAG00000012052	Turquoise	PADI4	-1.8288	1.566e-10	7.4508e-09	Down-regulated	7.2472	1.15711	6.57525	17.0474	14.7593	16.7859
ENSBTAG00000014650	Turquoise	NFATC2IP	0.89791	1.6364e-10	7.7497e-09	Up-regulated	12.3859	15.2563	12.4043	6.73632	6.47452	6.24775
ENSBTAG00000013912	Turquoise	TXNRD1	1.9919	1.8261e-10	8.5886e-09	Up-regulated	90.3902	139.505	97.4954	24.299	25.6371	24.5124
ENSBTAG00000002018	Turquoise	EIF5A	-0.58269	1.8382e-10	8.6255e-09	Down-regulated	260.403	209.948	252.102	333.613	327.182	321.562
ENSBTAG00000006751	Turquoise	PAPD4	-0.7693	1.8927e-10	8.8556e-09	Down-regulated	14.2854	11.9541	15.4275	19.5555	23.2396	21.7354
ENSBTAG00000004005	Turquoise	WDR7	0.66025	1.9851e-10	9.2513e-09	Up-regulated	13.1886	16.0395	13.8238	8.23758	8.27695	8.15987
Novel01250	Turquoise		-0.75409	2.1568e-10	1.0006e-08	Down-regulated	19.8088	14.4059	18.33	25.3525	28.3388	26.8658
ENSBTAG00000037907	Turquoise	DSEL	-0.59838	2.2546e-10	1.0436e-08	Down-regulated	25.7127	21.7539	25.5098	33.0064	34.4099	32.9011
ENSBTAG00000022825	Turquoise	BRI3	-0.66148	2.2786e-10	1.0523e-08	Down-regulated	80.5487	71.9643	81.6896	115.48	106.829	113.742
ENSBTAG00000002390	Turquoise	CCDC184	-1.2065	2.3607e-10	1.0878e-08	Down-regulated	2.64292	1.53882	2.61876	4.88579	4.31698	5.06593
ENSBTAG00000004046	Turquoise	DTX4	-1.0019	2.4678e-10	1.132e-08	Down-regulated	8.31417	5.33666	8.45763	13.2746	12.778	14.1965
ENSBTAG00000013363	Turquoise	CAP1	-0.74031	2.5358e-10	1.1606e-08	Down-regulated	74.2163	52.7648	65.0753	96.6689	97.7507	97.12
ENSBTAG00000022155	Turquoise	FSTL1	-0.53836	2.7429e-10	1.2526e-08	Down-regulated	470.965	408.645	452.091	570.114	593.988	591.615
ENSBTAG00000044027	Turquoise	ITGBL1	-2.108	2.7983e-10	1.2751e-08	Down-regulated	0.62365	0.56425	0.660131	1.75804	2.81592	2.67075
ENSBTAG00000021466	Turquoise	COL3A1	-0.53482	2.8383e-10	1.2904e-08	Down-regulated	3814.17	3203.91	3917.99	4671.43	4913.27	4802.4
Novel00542	Turquoise		-1.0142	3.0263e-10	1.3698e-08	Down-regulated	1.45234	0.952608	1.52741	2.2774	2.52249	2.42413
Novel01678	Turquoise		-1.6281	3.414e-10	1.5419e-08	Down-regulated	0.619558	0.185244	0.533341	1.12747	1.41444	1.23561
ENSBTAG00000010502	Turquoise	SERTAD3	-0.78883	3.4592e-10	1.5589e-08	Down-regulated	22.7986	16.8636	21.4898	31.4574	30.398	34.1123
ENSBTAG00000027020	Turquoise	COL5A2	-0.53277	3.5329e-10	1.5851e-08	Down-regulated	898.695	754.857	908.5	1088.85	1158.7	1118.35
ENSBTAG00000005015	Turquoise	SFXN3	-0.65494	3.6233e-10	1.6221e-08	Down-regulated	18.0107	15.8574	19.0344	24.7114	25.9751	24.9331
ENSBTAG00000009703	Turquoise	MYH7	1.1705	4.0748e-10	1.8202e-08	Up-regulated	7.8293	9.88903	7.51714	2.62135	3.76835	3.77795
ENSBTAG00000007897	Turquoise	POMC	0.85654	4.3723e-10	1.9362e-08	Up-regulated	18.9211	22.595	19.3895	10.0584	10.0572	10.3533
ENSBTAG00000047202	Turquoise	GRIN1	1.7596	4.6185e-10	2.0321e-08	Up-regulated	1.34349	2.08419	1.64252	0.498127	0.420218	0.434888
ENSBTAG00000015177	Turquoise	PRSS23	-1.0359	5.3733e-10	2.354e-08	Down-regulated	63.6443	35.8563	60.5331	99.3135	100.328	98.9171
ENSBTAG00000030333	Turquoise	AOC3	-1.3037	5.5153e-10	2.4086e-08	Down-regulated	2.06073	0.899886	1.71785	3.31755	3.45387	3.7515
ENSBTAG00000010963	Turquoise	IL16	-3.3082	5.5215e-10	2.4086e-08	Down-regulated	0.168793	0.0105686	0.0400374	0.80406	0.729819	0.458773
ENSBTAG00000017956	Turquoise	KCTD15	-0.72819	5.9605e-10	2.5891e-08	Down-regulated	33.6813	24.2494	29.716	43.9435	43.1098	44.8535
ENSBTAG00000009836	Turquoise	CHGA	1.5628	6.1157e-10	2.6509e-08	Up-regulated	5.18138	7.93241	6.40132	1.9211	1.96792	2.0872
ENSBTAG00000013952	Turquoise	HNRNPD	-0.56305	6.1479e-10	2.6592e-08	Down-regulated	94.3686	76.6983	88.2053	113.687	118.872	115.3
ENSBTAG00000005140	Turquoise	LOC535280	-0.57805	6.4606e-10	2.7827e-08	Down-regulated	125.862	105.285	117.825	164.55	153.212	154.996
ENSBTAG00000008597	Turquoise	SLC45A4	0.95455	6.6414e-10	2.8485e-08	Up-regulated	6.84797	9.16037	7.56164	3.896	3.6569	3.45301
ENSBTAG00000004645	Turquoise	ADAMTSL3	-1.0924	6.764e-10	2.889e-08	Down-regulated	2.26145	1.32392	2.30508	3.95373	3.93135	3.53967
Novel00057	Turquoise		-1.8032	6.8315e-10	2.9118e-08	Down-regulated	0.194801	0.0728523	0.275989	0.496514	0.574954	0.658597
ENSBTAG00000015996	Turquoise	GPC1	-0.5302	6.8514e-10	2.9142e-08	Down-regulated	199.879	185.945	195.594	270.037	240.65	250.645
ENSBTAG00000012467	Turquoise	MASP1	-1.0151	6.9583e-10	2.9474e-08	Down-regulated	2.23803	1.28638	1.89515	3.14297	3.40757	3.41753
ENSBTAG00000037400	Turquoise	TNRC18	-0.77537	7.7008e-10	3.2485e-08	Down-regulated	37.2772	26.1387	33.0645	50.8629	48.5374	50.6308
Novel01006	Turquoise		-0.75145	8.4536e-10	3.5514e-08	Down-regulated	2.22771	1.97332	2.43415	3.24153	3.62286	3.27907
ENSBTAG00000008987	Turquoise	SOCS5	-0.65919	8.6348e-10	3.6127e-08	Down-regulated	11.5771	9.11647	10.7443	15.0599	14.7299	15.2909
ENSBTAG00000023929	Turquoise	FOSL2	-0.54536	8.7571e-10	3.6564e-08	Down-regulated	89.6544	79.2491	89.8753	116.098	111.916	114.668
ENSBTAG00000017574	Turquoise	LMNA	-0.59052	8.8761e-10	3.6985e-08	Down-regulated	323.44	258.509	299.952	414.166	392.133	399.22
ENSBTAG00000009696	Turquoise	ACTN2	0.6114	9.7681e-10	4.0537e-08	Up-regulated	29.2684	34.3327	31.3605	16.4657	20.9183	18.9937
ENSBTAG00000010501	Turquoise	SELENOV	-1.387	9.9108e-10	4.1045e-08	Down-regulated	3.69069	1.40301	3.32192	6.45176	7.23181	6.38743
Novel00900	Turquoise		0.92379	1.078e-09	4.4556e-08	Up-regulated	41.7569	54.4215	43.2756	19.9893	23.1535	23.4515
ENSBTAG00000013985	Turquoise	FKRP	0.70831	1.116e-09	4.594e-08	Up-regulated	8.966	10.9278	9.01722	5.35408	5.28471	5.38579
ENSBTAG00000005183	Turquoise	MVK	-0.93604	1.2361e-09	5.0479e-08	Down-regulated	15.5398	10.4074	14.3848	24.8824	21.7964	23.4184
ENSBTAG00000006541	Turquoise	ATP2A1	0.66321	1.2749e-09	5.1957e-08	Up-regulated	39.8495	49.7005	43.4382	22.8223	27.2043	26.0907
ENSBTAG00000019347	Turquoise	PLXDC1	2.0216	1.382e-09	5.61e-08	Up-regulated	1.26196	1.57542	1.05229	0.335379	0.196315	0.333598
ENSBTAG00000000698	Turquoise	MYO18B	0.74096	1.4036e-09	5.6865e-08	Up-regulated	7.8043	9.66657	8.35848	4.05547	5.26817	4.69033
ENSBTAG00000018647	Turquoise	SLC2A11	2.9257	1.4536e-09	5.8425e-08	Up-regulated	0.895016	1.65682	1.31416	0.159558	0.102154	0.197344
ENSBTAG00000009942	Turquoise	PLCL2	-0.84254	1.7259e-09	6.8833e-08	Down-regulated	2.41425	1.74533	2.50023	3.53057	3.72043	3.60291
ENSBTAG00000020764	Turquoise	CNN2	-1.1493	1.818e-09	7.2361e-08	Down-regulated	144.228	70.2007	115.933	225.586	217.478	223.965
ENSBTAG00000014744	Turquoise	TXNDC15	-0.76512	1.8743e-09	7.4457e-08	Down-regulated	11.3163	8.94311	9.50213	14.1569	16.5972	15.2089
ENSBTAG00000024379	Turquoise	LRRC17	-4.2874	1.8919e-09	7.5013e-08	Down-regulated	0.0433082	0.023049	0.0436586	0.887881	0.500234	0.561275
ENSBTAG00000005078	Turquoise	UCHL1	0.81071	2.122e-09	8.3809e-08	Up-regulated	117.415	147.174	115.879	62.7844	70.5534	63.1709
ENSBTAG00000009139	Turquoise	LDLRAD4	-0.96388	2.1792e-09	8.541e-08	Down-regulated	10.0761	5.90563	9.16115	14.5125	14.8662	15.2363
ENSBTAG00000008683	Turquoise	LDHA	-0.63233	2.2328e-09	8.7343e-08	Down-regulated	132.216	100.516	115.554	166.405	161.638	162.236
ENSBTAG00000008380	Turquoise	ITGA11	-0.92294	2.27e-09	8.8628e-08	Down-regulated	54.4941	35.4567	56.7563	86.247	81.737	84.8339
ENSBTAG00000002697	Turquoise	KCTD10	-0.84335	2.4217e-09	9.4374e-08	Down-regulated	44.0498	28.7595	39.0907	61.8666	59.3902	61.2264
ENSBTAG00000017367	Turquoise	IFIT5	-0.61392	2.618e-09	1.0144e-07	Down-regulated	15.2654	12.8815	14.3711	18.6012	20.468	20.0252
ENSBTAG00000002346	Turquoise	HSD3B7	-1.0891	2.9418e-09	1.1356e-07	Down-regulated	5.95071	3.39229	4.76897	9.39234	8.36627	9.54021
ENSBTAG00000018373	Turquoise	DPYSL2	-0.91587	3.0336e-09	1.1688e-07	Down-regulated	38.8705	23.5291	32.3837	54.0263	53.5298	55.0721
ENSBTAG00000014958	Turquoise	PRKAR2B	-0.72803	3.0783e-09	1.1816e-07	Down-regulated	20.8734	14.6266	18.2644	27.0459	27.0052	26.8723
ENSBTAG00000009357	Turquoise	IL34	-1.0514	3.2094e-09	1.2273e-07	Down-regulated	4.07947	2.15797	3.38968	5.93049	6.10097	6.12986
ENSBTAG00000001764	Turquoise	NCAN		3.3155e-09	1.2655e-07	Up-regulated	0.13324	0.191461	0.134318	0	0	0
ENSBTAG00000047426	Turquoise	LYPD6	3.4671	3.5858e-09	1.3586e-07	Up-regulated	2.62803	4.37081	2.6493	0.16837	0.344947	0.277658
ENSBTAG00000047947	Turquoise		-1.0903	3.7056e-09	1.4013e-07	Down-regulated	16.694	12.7575	18.9866	32.47	27.8675	33.2853
ENSBTAG00000006161	Turquoise	MET	1.5839	3.7764e-09	1.4229e-07	Up-regulated	3.06914	4.48721	3.12953	1.06678	1.07425	1.08336
ENSBTAG00000037429	Turquoise	HTR1B	-1.7298	3.893e-09	1.4641e-07	Down-regulated	2.42672	0.385528	1.60656	4.19545	4.63997	4.57163
ENSBTAG00000000546	Turquoise	TOB1	0.75245	3.909e-09	1.4674e-07	Up-regulated	32.3121	41.2167	33.9771	17.5126	20.4368	19.8743
ENSBTAG00000009507	Turquoise	FAM109B	-0.622	3.9169e-09	1.4677e-07	Down-regulated	17.4256	14.0374	16.2903	21.6837	22.9507	22.1149
ENSBTAG00000021808	Turquoise	CACNB3	-0.62513	4.0547e-09	1.5166e-07	Down-regulated	14.3611	12.4461	14.4615	19.6122	18.8705	19.2797
ENSBTAG00000002770	Turquoise	TCN2	-0.5587	4.1492e-09	1.549e-07	Down-regulated	45.1367	38.876	41.8347	56.9193	53.9597	57.3227
ENSBTAG00000015711	Turquoise	BTG2	1.058	4.5943e-09	1.7028e-07	Up-regulated	12.4217	17.1884	14.0152	5.82786	7.12371	6.03022
ENSBTAG00000030632	Turquoise	ALG10	0.71585	4.9254e-09	1.8124e-07	Up-regulated	8.73568	10.8344	9.17004	4.9132	5.61469	5.32894
Novel01019	Turquoise		1.0903	5.0473e-09	1.8539e-07	Up-regulated	39.0612	49.4128	35.4996	18.2188	17.0611	17.4138
ENSBTAG00000014920	Turquoise	SEMA3E	-1.4363	5.2129e-09	1.9113e-07	Down-regulated	1.16757	0.52971	1.15772	2.09938	2.59271	2.35119
ENSBTAG00000015113	Turquoise	CITED4	1.0501	5.3608e-09	1.9585e-07	Up-regulated	20.3827	28.0194	21.79	10.042	10.8176	9.82922
ENSBTAG00000011007	Turquoise	TTYH2	-0.53905	5.3945e-09	1.9673e-07	Down-regulated	36.1715	33.5032	35.4064	48.2662	43.1949	46.9929
ENSBTAG00000020935	Turquoise	HIF1A	-0.5252	5.4418e-09	1.981e-07	Down-regulated	73.9896	60.7907	66.1313	85.1763	88.7869	88.5876
ENSBTAG00000005313	Turquoise	EPHB3	-0.54903	5.4954e-09	1.9934e-07	Down-regulated	31.5147	27.1929	32.8369	41.5791	39.055	40.9082
ENSBTAG00000038584	Turquoise	OLFM1	1.2062	5.5283e-09	2.0018e-07	Up-regulated	7.27547	8.84519	6.1525	2.68625	3.18619	2.87553
ENSBTAG00000007147	Turquoise	CUEDC1	-0.91471	5.6612e-09	2.0463e-07	Down-regulated	37.6408	24.8322	34.9741	59.4927	52.4739	54.929
ENSBTAG00000004720	Turquoise	SULF1	-0.5516	5.6916e-09	2.0536e-07	Down-regulated	35.1281	29.6406	34.6946	42.9254	45.8573	43.5996
ENSBTAG00000032369	Turquoise	NMI	-0.69112	5.7014e-09	2.0536e-07	Down-regulated	20.0204	16.4129	18.0445	26.8227	27.4386	25.6001
ENSBTAG00000018873	Turquoise	TTPAL	0.84961	5.8375e-09	2.0989e-07	Up-regulated	12.1871	16.2429	13.2482	6.95816	6.83605	7.14108
ENSBTAG00000010909	Turquoise	SLC30A1	1.0322	6.2222e-09	2.2294e-07	Up-regulated	33.4614	45.611	35.7544	18.0498	15.6519	17.0808
ENSBTAG00000008948	Turquoise	P2RX7	-1.6158	6.4041e-09	2.2906e-07	Down-regulated	0.993767	0.528891	0.977954	2.47395	1.98763	2.50652
ENSBTAG00000005542	Turquoise	EPS15	-0.54879	6.9693e-09	2.4841e-07	Down-regulated	28.4469	23.8222	25.5187	33.229	34.8252	35.2658
ENSBTAG00000021469	Turquoise	CTTNBP2	-0.66175	7.0564e-09	2.5107e-07	Down-regulated	5.21483	4.82186	5.98273	7.35242	7.84502	7.80618
ENSBTAG00000007204	Turquoise	KRT80	-1.9852	7.4086e-09	2.6224e-07	Down-regulated	0.438339	0.0686139	0.233939	0.845796	0.893482	0.944392
ENSBTAG00000011922	Turquoise	PLEC	-0.69352	7.4428e-09	2.6299e-07	Down-regulated	57.26	41.8278	56.4326	76.8851	75.5717	76.0345
ENSBTAG00000032031	Turquoise	ZBTB12	-1.0012	7.5969e-09	2.6797e-07	Down-regulated	6.9093	4.44531	7.36763	11.1432	10.6731	12.2508
ENSBTAG00000013920	Turquoise	CFAP44	2.1083	7.6153e-09	2.6816e-07	Up-regulated	1.07665	1.81833	1.44715	0.22073	0.286404	0.404448
ENSBTAG00000009888	Turquoise	DRAM2	-0.76284	7.6789e-09	2.6994e-07	Down-regulated	8.93797	6.69294	8.45169	12.5454	12.5475	12.0275
ENSBTAG00000008462	Turquoise	FAM43A	1.8583	7.693e-09	2.6997e-07	Up-regulated	14.9919	23.9009	16.826	4.71278	4.82762	4.35521
ENSBTAG00000047491	Turquoise	CACNA1S	0.78098	7.845e-09	2.7436e-07	Up-regulated	3.91124	4.82628	3.90314	2.1259	2.33503	2.2039
ENSBTAG00000002853	Turquoise	HRC	0.90058	8.1073e-09	2.8305e-07	Up-regulated	4.46828	6.0366	4.9953	2.55441	2.5565	2.40481
ENSBTAG00000039812	Turquoise	H4	1.6647	8.4142e-09	2.9327e-07	Up-regulated	3.26194	5.17815	4.30884	0.951231	1.32874	1.36268
ENSBTAG00000002248	Turquoise	SAC3D1	1.3082	8.754e-09	3.0407e-07	Up-regulated	8.1762	11.5915	8.66323	3.85178	2.99577	3.52885
ENSBTAG00000015910	Turquoise	ITGB1	-0.61913	9.0686e-09	3.134e-07	Down-regulated	388.912	290.5	342.388	467.91	487.688	470.303
ENSBTAG00000001143	Turquoise	LOC511531	-0.95119	9.313e-09	3.2131e-07	Down-regulated	3.27658	2.90637	4.0738	6.20245	6.28478	5.51423
ENSBTAG00000008940	Turquoise	NPTX1	4.5532	9.7771e-09	3.3601e-07	Up-regulated	0.835427	1.33386	0.652694	0.107047	0	0
ENSBTAG00000009260	Turquoise	GPM6B	-0.79348	9.7885e-09	3.3601e-07	Down-regulated	8.046	5.65566	8.39531	11.8714	11.6141	11.3161
ENSBTAG00000015872	Turquoise	PROKR2	4.193	1.0062e-08	3.4425e-07	Up-regulated	1.17408	2.22605	1.29454	0.11283	0.077053	0.0413482
ENSBTAG00000008596	Turquoise	PRICKLE1	-0.50637	1.0743e-08	3.6572e-07	Down-regulated	63.0864	54.9864	64.7729	77.3434	78.1452	80.2644
ENSBTAG00000047545	Turquoise	RTL5	0.66959	1.0743e-08	3.6572e-07	Up-regulated	24.5173	30.9864	25.31	15.0087	15.555	15.4484
ENSBTAG00000019193	Turquoise	SETD5	-0.53592	1.0822e-08	3.6777e-07	Down-regulated	25.3146	20.3681	24.1028	29.6067	31.4166	30.8759
Novel01136	Turquoise		1.1859	1.0839e-08	3.6777e-07	Up-regulated	104.726	145.649	141.757	42.4515	61.1828	52.6728
ENSBTAG00000046037	Turquoise	SLC25A5	0.71459	1.0885e-08	3.6871e-07	Up-regulated	68.6404	87.2065	70.4966	42.5458	41.6048	40.7213
ENSBTAG00000019903	Turquoise	RAMP2	-0.84778	1.1313e-08	3.8258e-07	Down-regulated	12.6778	9.6235	11.4565	18.0178	19.2525	17.9303
ENSBTAG00000014521	Turquoise	UGDH	-0.6752	1.1364e-08	3.8366e-07	Down-regulated	20.2955	15.4598	18.2575	26.1606	27.914	24.2861
ENSBTAG00000013478	Turquoise	MARVELD1	-0.62411	1.2489e-08	4.1886e-07	Down-regulated	65.1909	49.3128	55.9928	80.5206	77.6447	80.4747
ENSBTAG00000002211	Turquoise	MAPK8IP3	0.59411	1.2655e-08	4.2374e-07	Up-regulated	21.7634	27.296	23.091	14.0973	14.3217	14.8676
ENSBTAG00000005929	Turquoise	SPTBN2	0.97792	1.3315e-08	4.4295e-07	Up-regulated	1.47379	1.79196	1.54857	0.726317	0.785681	0.702687
ENSBTAG00000021210	Turquoise	HES2	1.9878	1.3457e-08	4.4694e-07	Up-regulated	9.90176	16.2605	11.7949	3.1997	3.45132	2.00347
ENSBTAG00000021294	Turquoise	VWA1	-0.58712	1.3611e-08	4.5134e-07	Down-regulated	20.0612	16.667	18.0222	24.6952	25.6139	24.3688
ENSBTAG00000031849	Turquoise	TMEM119	-0.83337	1.4399e-08	4.7591e-07	Down-regulated	246.43	165.057	229.494	360.227	328.311	349.165
ENSBTAG00000014605	Turquoise	ETV6	-0.64778	1.5605e-08	5.1263e-07	Down-regulated	22.5446	17.6819	22.8979	31.1896	28.8941	29.705
ENSBTAG00000009362	Turquoise	SYNE1	-0.60899	1.561e-08	5.1263e-07	Down-regulated	16.438	13.4727	17.0205	20.2392	23.3176	21.4791
Novel00229	Turquoise		-1.3108	1.5683e-08	5.1421e-07	Down-regulated	1.36295	0.617338	1.53963	2.37808	2.79128	2.78874
ENSBTAG00000002767	Turquoise	GNB4	-0.67377	1.583e-08	5.1735e-07	Down-regulated	29.7305	22.8683	27.2498	35.3657	41.7412	38.6725
Novel01709	Turquoise		-0.94222	1.5876e-08	5.1803e-07	Down-regulated	7.45287	4.36162	6.48994	10.7611	10.2733	10.9516
ENSBTAG00000015434	Turquoise	DSTN	-0.51784	1.6154e-08	5.2625e-07	Down-regulated	793.748	632.6	736.875	942.55	944.026	925.969
ENSBTAG00000003418	Turquoise	MSN	-0.72647	1.6436e-08	5.3459e-07	Down-regulated	52.3192	36.0718	47.8713	67.8551	70.0026	67.0697
ENSBTAG00000008690	Turquoise	SLC6A9	-0.52795	1.6598e-08	5.3901e-07	Down-regulated	40.074	34.7231	41.0449	52.2084	49.4903	49.8706
ENSBTAG00000012497	Turquoise	KHDRBS1	-0.56239	1.6922e-08	5.4861e-07	Down-regulated	30.6776	26.2849	26.117	35.2406	37.6539	38.4884
ENSBTAG00000008908	Turquoise	GZF1	0.63236	1.7176e-08	5.5426e-07	Up-regulated	15.9901	19.1297	17.2031	9.29741	10.9878	10.3162
ENSBTAG00000009580	Turquoise		-0.5805	1.7215e-08	5.5464e-07	Down-regulated	135.689	113.085	137.158	183.05	166.01	174.643
ENSBTAG00000019915	Turquoise	GSN	-0.48371	1.8018e-08	5.7961e-07	Down-regulated	318.362	270.538	320.562	379.217	388	387.343
ENSBTAG00000000484	Turquoise	HYAL2	0.75443	1.8259e-08	5.8642e-07	Up-regulated	11.2319	14.1941	11.5258	6.62832	6.9308	6.27853
Novel01525	Turquoise		-1.3109	1.9395e-08	6.2193e-07	Down-regulated	1.16466	0.672972	1.12377	2.16601	2.07902	2.43755
ENSBTAG00000005504	Turquoise	TP53INP2	0.90304	1.9541e-08	6.2467e-07	Up-regulated	19.776	26.0617	20.0625	10.876	10.5477	10.4712
ENSBTAG00000007208	Turquoise	HDAC11	0.65647	2.0275e-08	6.4712e-07	Up-regulated	27.9516	34.4619	30.2086	17.0366	17.3384	18.8515
ENSBTAG00000018773	Turquoise	RND1	3.059	2.0783e-08	6.6232e-07	Up-regulated	0.941131	1.33567	0.869683	0.026798	0.109804	0.206231
ENSBTAG00000008541	Turquoise	MGST1	-0.5745	2.3917e-08	7.5746e-07	Down-regulated	50.8613	47.6937	45.3036	60.3805	65.7031	68.3241
ENSBTAG00000020041	Turquoise	FAM13B	-0.68031	2.4547e-08	7.762e-07	Down-regulated	6.61302	5.68535	7.36452	8.93705	9.82252	9.85718
ENSBTAG00000012994	Turquoise	LOX	-0.55155	2.5368e-08	8.0092e-07	Down-regulated	292.834	228.379	277.205	347.714	366.312	348.998
ENSBTAG00000014059	Turquoise	ATP2B4	-0.64298	2.544e-08	8.0197e-07	Down-regulated	12.0197	9.02136	11.9875	15.783	15.4934	15.5717
ENSBTAG00000006366	Turquoise	NFATC4	-0.93961	2.5545e-08	8.0404e-07	Down-regulated	23.7263	14.4496	23.6581	36.7905	34.2905	36.7437
ENSBTAG00000020428	Turquoise	PAF1	0.73193	2.592e-08	8.1084e-07	Up-regulated	29.0511	37.5487	30.757	16.3189	18.5891	18.1967
Novel01424	Turquoise		-0.62738	2.6544e-08	8.291e-07	Down-regulated	18.1797	14.0488	17.715	23.5341	22.6473	23.8786
ENSBTAG00000024340	Turquoise	TRIL	-1.3172	2.7437e-08	8.5439e-07	Down-regulated	2.05528	0.964058	2.42308	4.39216	3.78591	4.16133
ENSBTAG00000017783	Turquoise	TSPYL2	1.256	2.7703e-08	8.6135e-07	Up-regulated	7.73084	10.8594	7.74548	3.32901	3.32696	3.32069
ENSBTAG00000001872	Turquoise	ORC6	0.87037	2.9325e-08	9.0904e-07	Up-regulated	12.312	16.7805	13.7477	6.82877	6.99518	7.38959
ENSBTAG00000012342	Turquoise	LIMA1	-0.72273	3.1497e-08	9.7341e-07	Down-regulated	83.6119	57.6905	77.5406	106.702	113.944	107.679
ENSBTAG00000040006	Turquoise	SRSF3	-0.71521	3.5578e-08	1.0913e-06	Down-regulated	136.976	95.5007	130.19	182.107	178.791	180.136
Novel00974	Turquoise		-1.2476	3.6488e-08	1.1166e-06	Down-regulated	20.2574	9.18574	16.392	31.7533	30.7624	36.5985
ENSBTAG00000015060	Turquoise	GBP5	-1.1695	3.6528e-08	1.1166e-06	Down-regulated	1.9223	1.10353	1.9814	3.76388	3.31128	3.16434
ENSBTAG00000002051	Turquoise		-0.63461	3.6567e-08	1.1166e-06	Down-regulated	24.3082	18.0043	22.2507	31.0916	30.4481	29.5078
Novel00903	Turquoise		-1.5134	3.6802e-08	1.121e-06	Down-regulated	2.482	0.671297	1.49714	4.15001	3.90934	4.0581
ENSBTAG00000015426	Turquoise	PDLIM4	-0.66393	3.682e-08	1.121e-06	Down-regulated	72.1546	54.9668	61.2891	95.4652	86.9837	88.5548
ENSBTAG00000023377	Turquoise	SH3BP5	-0.54046	3.9159e-08	1.1904e-06	Down-regulated	48.7818	42.5917	47.4526	61.6377	60.1035	61.4922
ENSBTAG00000024493	Turquoise	DHRS3	0.54802	3.9585e-08	1.1999e-06	Up-regulated	103.242	122.932	103.46	69.8116	66.7764	67.588
ENSBTAG00000015441	Turquoise	ACTG2	-1.3069	3.9587e-08	1.1999e-06	Down-regulated	167.563	61.3379	123.923	272.672	254.259	268.615
ENSBTAG00000046724	Turquoise	CBX6	0.5541	4.0416e-08	1.2214e-06	Up-regulated	22.2126	26.1892	23.6045	15.0081	14.7495	14.6682
ENSBTAG00000007331	Turquoise	PLOD2	-0.49149	4.0925e-08	1.2349e-06	Down-regulated	139.758	112.703	122.14	155.65	160.64	161.956
ENSBTAG00000020221	Turquoise	WNT5A	-0.69416	4.4354e-08	1.3325e-06	Down-regulated	11.2403	8.70623	10.4207	13.9912	14.4375	16.2018
ENSBTAG00000005299	Turquoise	EDNRB	-1.0614	4.5343e-08	1.3602e-06	Down-regulated	2.24029	2.2286	2.72276	5.1724	3.8694	4.55392
ENSBTAG00000015939	Turquoise	PVRL1	0.964	4.5787e-08	1.3715e-06	Up-regulated	25.9416	35.6588	28.0277	14.7049	13.1089	13.7463
ENSBTAG00000011458	Turquoise	CPXM1	-0.7781	4.8176e-08	1.4347e-06	Down-regulated	6.23127	4.55553	6.70642	8.59244	9.1511	9.52145
ENSBTAG00000032007	Turquoise	LRP11	1.4193	5.0429e-08	1.4996e-06	Up-regulated	2.2918	2.95893	2.37452	0.71783	0.958147	0.908749
ENSBTAG00000011786	Turquoise	CLUH	0.53289	5.2026e-08	1.5426e-06	Up-regulated	21.7422	25.2621	22.1006	14.5053	13.4053	15.3471
ENSBTAG00000008814	Turquoise	ADGRA2	-0.55043	5.2585e-08	1.5569e-06	Down-regulated	76.6945	62.9602	72.6044	98.942	89.9641	93.1953
ENSBTAG00000020742	Turquoise	FZD9	1.0109	5.5255e-08	1.6266e-06	Up-regulated	11.947	15.8511	11.923	6.62637	5.5057	5.69309
ENSBTAG00000016414	Turquoise	VDR	0.69974	5.5679e-08	1.635e-06	Up-regulated	108.394	141.563	121.58	66.9937	65.8787	74.2287
ENSBTAG00000003051	Turquoise	FER	-0.65692	6.1398e-08	1.7945e-06	Down-regulated	8.10244	6.91318	7.6818	10.8599	10.9726	10.653
ENSBTAG00000017905	Turquoise	WDR91	0.61507	6.2944e-08	1.8371e-06	Up-regulated	13.9794	17.4752	15.4198	8.26468	9.74623	9.72729
ENSBTAG00000003895	Turquoise	CYBA	-0.63498	6.4853e-08	1.8901e-06	Down-regulated	38.8209	30.8493	39.374	49.3328	49.4147	55.0376
Novel01379	Turquoise		-1.8128	6.6045e-08	1.9193e-06	Down-regulated	0.520393	0.0248021	0.368005	0.915607	1.04394	0.980352
ENSBTAG00000037673	Turquoise	GSTM1	1.6585	7.205e-08	2.082e-06	Up-regulated	4.99658	7.91768	5.64297	1.887	1.77519	1.65118
ENSBTAG00000012020	Turquoise	TRAF5	-0.75515	7.3801e-08	2.1206e-06	Down-regulated	3.90082	3.36813	3.95987	5.18702	6.3446	5.68721
ENSBTAG00000010998	Turquoise	CFLAR	-0.94569	7.4481e-08	2.1342e-06	Down-regulated	4.06161	3.41627	4.1231	5.61919	7.42629	7.266
ENSBTAG00000017540	Turquoise	FAM13C	-0.81828	7.494e-08	2.1443e-06	Down-regulated	3.00674	2.01052	3.10879	4.35976	4.45251	4.21387
ENSBTAG00000000154	Turquoise	IRF2BP1	0.65421	7.5242e-08	2.15e-06	Up-regulated	70.3219	83.9873	66.2558	43.5443	39.6701	43.6695
ENSBTAG00000024884	Turquoise	C25H16orf59	0.71191	7.7669e-08	2.2101e-06	Up-regulated	12.5919	15.6149	12.9432	7.35404	7.48129	7.91771
ENSBTAG00000013085	Turquoise	CELA3B	1.9141	7.922e-08	2.2511e-06	Up-regulated	2.90961	4.94526	4.11587	0.962117	0.689893	1.21641
ENSBTAG00000018603	Turquoise	RGMA	-0.8595	7.9918e-08	2.2678e-06	Down-regulated	7.87797	5.01879	6.58365	11.1076	10.0559	10.9574
ENSBTAG00000000831	Turquoise	CTNS	0.73267	8.0037e-08	2.268e-06	Up-regulated	5.29412	6.67253	5.97982	2.94777	3.12068	3.71535
ENSBTAG00000018404	Turquoise	PRKG1	-0.83993	8.2127e-08	2.3208e-06	Down-regulated	4.86328	3.03072	4.16933	6.37	6.56887	6.69865
ENSBTAG00000043985	Turquoise		-1.1538	8.3414e-08	2.3506e-06	Down-regulated	7.53899	4.22348	6.23998	10.9006	13.4161	12.1629
ENSBTAG00000022242	Turquoise	DPP3	-0.54412	8.4637e-08	2.3818e-06	Down-regulated	20.9784	17.7021	18.3295	25.0167	25.2699	25.1718
ENSBTAG00000006999	Turquoise	RYR1	0.75132	8.8417e-08	2.478e-06	Up-regulated	6.60432	8.75246	7.65684	3.65957	4.43378	4.29549
ENSBTAG00000011590	Turquoise	GLIPR1	-1.4139	8.9295e-08	2.4992e-06	Down-regulated	4.58744	1.49873	2.6099	6.84418	7.3925	6.9102
ENSBTAG00000032331	Turquoise	SLC48A1	1.0287	8.9495e-08	2.5013e-06	Up-regulated	14.9787	20.9747	15.9542	7.61863	8.04389	7.36563
ENSBTAG00000000415	Turquoise	ERBIN	-0.50579	8.9972e-08	2.5112e-06	Down-regulated	21.2527	17.0894	19.4134	23.6903	26.2097	24.5975
ENSBTAG00000012558	Turquoise	ADAMTS12	-0.94275	9.2126e-08	2.5661e-06	Down-regulated	1.55488	0.9444	1.52318	2.2062	2.57358	2.25718
ENSBTAG00000018946	Turquoise	FAM129C	-1.1398	9.2187e-08	2.5661e-06	Down-regulated	1.8792	1.07879	1.93698	3.31154	3.48092	3.022
ENSBTAG00000021971	Turquoise	SNCAIP	-1.5364	9.2837e-08	2.5806e-06	Down-regulated	0.637542	0.249285	0.655817	1.12033	1.40722	1.55427
ENSBTAG00000010370	Turquoise	C14orf79	0.84589	9.3287e-08	2.5896e-06	Up-regulated	8.25622	10.8878	8.64219	4.11927	4.80784	5.07763
ENSBTAG00000013735	Turquoise	TBCE	-0.61282	9.8735e-08	2.7261e-06	Down-regulated	15.1795	11.575	14.2852	18.0424	19.1177	19.8609
ENSBTAG00000007062	Turquoise	IGFBP5	-1.1855	1.0049e-07	2.7671e-06	Down-regulated	11.7378	5.42017	10.8757	17.3847	19.8021	20.912
ENSBTAG00000020959	Turquoise	SET	-0.47863	1.0796e-07	2.9609e-06	Down-regulated	219.546	181.263	205.729	249.614	257.656	260.147
ENSBTAG00000007300	Turquoise	FHL3	-0.86146	1.0904e-07	2.9864e-06	Down-regulated	33.4528	19.9819	28.3202	45.713	44.5258	44.8412
ENSBTAG00000019180	Turquoise	AP2A1	-0.48076	1.0959e-07	2.9976e-06	Down-regulated	49.5566	43.3719	47.1603	62.5082	58.1474	56.6984
ENSBTAG00000002910	Turquoise	ECHDC2	0.57368	1.1125e-07	3.0388e-06	Up-regulated	32.3539	36.9912	34.5444	20.2855	21.6493	21.3363
Novel00341	Turquoise		-1.1352	1.1552e-07	3.1471e-06	Down-regulated	3.54148	2.35601	3.36729	5.73419	6.93038	5.85059
ENSBTAG00000012989	Turquoise	UBE2L6	-0.84767	1.1657e-07	3.1715e-06	Down-regulated	7.71617	5.70972	9.0265	12.1394	12.3919	12.1834
ENSBTAG00000009087	Turquoise	GNG10	-0.49977	1.1794e-07	3.1891e-06	Down-regulated	86.0437	77.936	78.9758	104.431	97.0457	110.128
ENSBTAG00000020035	Turquoise	RCAN1	-0.60807	1.18e-07	3.1891e-06	Down-regulated	26.1198	19.4477	23.5495	32.7182	31.3621	31.6
ENSBTAG00000006733	Turquoise	PPP1R3A	-1.0967	1.1827e-07	3.1923e-06	Down-regulated	1.59913	0.824054	1.74001	2.52389	2.8386	2.74614
ENSBTAG00000011330	Turquoise	LOC104968426	-0.74429	1.2008e-07	3.2368e-06	Down-regulated	15.5237	13.4509	15.7042	23.2273	22.535	22.1598
ENSBTAG00000010395	Turquoise	DOCK9	-0.56186	1.2066e-07	3.2469e-06	Down-regulated	4.64998	4.5118	4.92145	5.86364	6.79817	6.20879
ENSBTAG00000013496	Turquoise	CPM	-0.82122	1.2168e-07	3.2669e-06	Down-regulated	2.03745	1.8604	2.04387	2.86662	3.47133	3.19657
Novel00487	Turquoise		-0.81271	1.2236e-07	3.281e-06	Down-regulated	18.6527	11.9965	17.7242	26.6298	25.3261	25.2757
ENSBTAG00000047265	Turquoise		-0.52274	1.2323e-07	3.2999e-06	Down-regulated	349.555	299.519	327.067	424.513	416.964	431.331
ENSBTAG00000027464	Turquoise	FGFRL1	1.1597	1.2492e-07	3.3408e-06	Up-regulated	5.84308	8.41826	6.36634	2.57128	3.12974	2.66057
ENSBTAG00000046031	Turquoise	C8orf82	0.60196	1.2568e-07	3.3567e-06	Up-regulated	21.3726	25.2044	24.1428	15.3938	12.9604	13.8266
ENSBTAG00000015089	Turquoise	LGALS1	-0.58355	1.289e-07	3.4294e-06	Down-regulated	714.643	554.538	665.739	917.8	858.366	856.332
ENSBTAG00000016526	Turquoise	PIH1D1	-0.58178	1.307e-07	3.4727e-06	Down-regulated	27.0003	23.9691	27.733	37.2393	36.3867	33.2617
ENSBTAG00000021811	Turquoise	ANGPT4	-1.1147	1.3238e-07	3.5128e-06	Down-regulated	1.47238	0.930542	1.26784	2.48406	2.49627	2.24699
ENSBTAG00000017755	Turquoise	EWSR1	-0.62341	1.3393e-07	3.5493e-06	Down-regulated	54.7853	40.1771	52.3299	66.1089	70.8403	69.2653
ENSBTAG00000016650	Turquoise	TIGAR	0.99342	1.3453e-07	3.5607e-06	Up-regulated	10.711	13.2479	9.48584	5.40429	5.29072	4.51249
ENSBTAG00000009655	Turquoise	TNS3	-0.53253	1.3748e-07	3.6292e-06	Down-regulated	11.8852	10.3417	12.2618	15.2148	14.6997	15.3584
ENSBTAG00000010138	Turquoise	SEMA3B	0.62587	1.3779e-07	3.6328e-06	Up-regulated	13.4665	16.5793	15.2083	8.39832	8.93918	9.23305
ENSBTAG00000004206	Turquoise	LRRC55	-1.3369	1.4244e-07	3.7506e-06	Down-regulated	2.94285	1.20478	2.32769	5.01226	5.56226	4.33692
ENSBTAG00000039049	Turquoise	RAI2	0.92934	1.5084e-07	3.9616e-06	Up-regulated	6.63152	7.9769	6.00579	3.1502	2.9439	3.70635
ENSBTAG00000001435	Turquoise	ARL6IP6	0.61125	1.5212e-07	3.99e-06	Up-regulated	17.4727	20.2203	18.3296	11.0204	12.0342	10.1866
ENSBTAG00000017670	Turquoise	LOC512486	-0.99787	1.5797e-07	4.1138e-06	Down-regulated	6.82629	3.62101	4.97377	9.56086	9.29705	9.16552
ENSBTAG00000012919	Turquoise	MMP15	0.85197	1.5805e-07	4.1138e-06	Up-regulated	7.91258	10.5654	8.15465	4.59863	4.40159	4.35242
ENSBTAG00000048210	Turquoise		-1.5473	1.5937e-07	4.1378e-06	Down-regulated	19.3574	8.35311	15.0311	34.8589	33.2362	45.6936
ENSBTAG00000016328	Turquoise	SFPQ	-0.47863	1.6152e-07	4.1884e-06	Down-regulated	53.8967	46.6793	51.4714	62.7857	67.9585	61.6185
ENSBTAG00000017776	Turquoise	CHD2	0.48163	1.6187e-07	4.192e-06	Up-regulated	22.8446	27.9488	25.9747	16.0655	16.9728	16.7753
ENSBTAG00000005083	Turquoise	TULP4	0.61334	1.659e-07	4.2873e-06	Up-regulated	17.7213	22.9135	19.3897	11.7219	11.7116	12.0928
Novel00829	Turquoise		-0.6891	1.6597e-07	4.2873e-06	Down-regulated	3.15597	2.35535	3.11568	3.97136	4.12908	4.53779
ENSBTAG00000021164	Turquoise	SLMAP	-0.54628	1.7295e-07	4.4621e-06	Down-regulated	11.2985	8.85406	10.4742	13.3499	13.5359	13.7336
ENSBTAG00000003752	Turquoise	SLC25A24	-0.51032	1.7359e-07	4.4729e-06	Down-regulated	20.4488	17.9633	19.2682	23.6371	25.6025	25.3494
ENSBTAG00000000696	Turquoise	ILK	-0.46784	1.7549e-07	4.5161e-06	Down-regulated	124.828	102.603	112.919	144.251	139.277	143.751
ENSBTAG00000016961	Turquoise	RAP2B	0.74959	1.7722e-07	4.5549e-06	Up-regulated	18.955	24.6443	19.2169	10.9454	11.4947	11.3904
ENSBTAG00000008923	Turquoise	GPR83	-1.1951	1.7808e-07	4.5713e-06	Down-regulated	2.56218	1.32773	2.61689	4.97637	4.31883	4.25521
ENSBTAG00000021963	Turquoise	SLAIN2	-0.56137	1.8464e-07	4.7278e-06	Down-regulated	26.6797	22.4755	23.7956	32.5121	32.9661	32.2452
ENSBTAG00000014432	Turquoise	HNMT	-1.1089	1.8976e-07	4.8468e-06	Down-regulated	2.77549	1.39307	2.343	4.62615	4.00436	4.14506
ENSBTAG00000013926	Turquoise	FCGRT	-0.49339	1.9484e-07	4.9648e-06	Down-regulated	59.5128	53.9371	56.5394	73.0777	70.5458	73.4749
Novel00202	Turquoise		-1.3397	1.9486e-07	4.9648e-06	Down-regulated	1.20266	0.382261	1.01032	1.90915	1.95567	2.12714
ENSBTAG00000013848	Turquoise	ADGRD1	0.68896	2.0567e-07	5.2272e-06	Up-regulated	4.1797	5.12082	4.94443	2.36085	3.12597	2.52821
ENSBTAG00000018133	Turquoise	SEMA3A	-0.74704	2.1606e-07	5.4708e-06	Down-regulated	5.56988	4.07469	5.20974	6.84752	7.61734	8.1968
ENSBTAG00000033891	Turquoise	MGAT2	0.68903	2.1656e-07	5.4766e-06	Up-regulated	51.0146	65.3534	51.5531	30.4301	32.0557	31.8381
ENSBTAG00000046192	Turquoise	AK6	-1.1322	2.1995e-07	5.5555e-06	Down-regulated	5.0129	2.47537	4.0115	7.04569	7.76004	8.15366
ENSBTAG00000045989	Turquoise	CDC42EP5	-0.48859	2.2148e-07	5.5872e-06	Down-regulated	171.964	142.827	140.22	190.928	190.82	197.77
ENSBTAG00000004215	Turquoise	RARRES2	-0.62958	2.2516e-07	5.6643e-06	Down-regulated	25.1295	19.2962	22.6687	30.0845	30.8176	33.3882
Novel00167	Turquoise		-0.55086	2.2565e-07	5.6643e-06	Down-regulated	45.1096	34.9029	42.6296	52.6234	54.188	56.3898
Novel00532	Turquoise		-1.2732	2.2566e-07	5.6643e-06	Down-regulated	1.62763	0.858434	1.5595	2.4726	3.44899	2.99102
ENSBTAG00000019210	Turquoise	ADCY2	-0.82425	2.2592e-07	5.6643e-06	Down-regulated	2.93928	2.29331	2.661	4.13919	4.35992	4.19684
ENSBTAG00000047495	Turquoise	CD81	0.48056	2.2672e-07	5.6774e-06	Up-regulated	220.588	251.175	219.957	146.027	153.889	149.383
Novel01140	Turquoise		-1.2391	2.3067e-07	5.7623e-06	Down-regulated	0.757692	0.336571	0.667592	1.12528	1.25294	1.41194
ENSBTAG00000014262	Turquoise	BZW2	-0.55158	2.5225e-07	6.2784e-06	Down-regulated	21.733	19.0003	19.57	26.4035	28.1656	25.6661
ENSBTAG00000009691	Turquoise	SH2B2	1.1306	2.5633e-07	6.3644e-06	Up-regulated	5.0308	7.16081	5.72781	2.89193	1.98874	2.51237
ENSBTAG00000018101	Turquoise	AHCY	0.69063	2.6568e-07	6.5646e-06	Up-regulated	66.1593	86.4972	71.2401	42.9896	39.4491	43.1029
ENSBTAG00000005442	Turquoise	WDR78	0.99153	2.6827e-07	6.6206e-06	Up-regulated	4.2344	5.84522	4.40205	2.06855	2.11896	2.40464
ENSBTAG00000014567	Turquoise	MYLK	-0.86151	2.6898e-07	6.6302e-06	Down-regulated	31.6473	18.5291	26.0499	42.4496	41.4928	42.0231
ENSBTAG00000010732	Turquoise	MMP23B	-0.99219	2.7562e-07	6.7856e-06	Down-regulated	41.5929	22.0635	39.4549	64.8623	61.8964	59.8598
ENSBTAG00000017839	Turquoise	TIAM1	-0.78502	2.8471e-07	6.9759e-06	Down-regulated	2.45794	1.89085	2.68055	3.67627	3.78932	3.53803
Novel01486	Turquoise		-0.66024	2.8913e-07	7.0688e-06	Down-regulated	8.2932	7.72774	8.89051	10.2052	12.9589	12.5955
ENSBTAG00000007052	Turquoise	BDKRB1	-1.3063	2.8919e-07	7.0688e-06	Down-regulated	4.87093	1.67505	4.38153	7.48958	8.85241	8.31845
ENSBTAG00000037404	Turquoise	LRFN4	-0.67897	2.9337e-07	7.1624e-06	Down-regulated	10.5776	7.43519	10.3502	13.8434	13.5986	13.8198
ENSBTAG00000013722	Turquoise	AARS2	0.71223	3.0536e-07	7.4372e-06	Up-regulated	6.46357	8.23161	6.70285	3.6419	4.46479	3.73053
ENSBTAG00000007115	Turquoise	GSR	1.0076	3.1136e-07	7.5653e-06	Up-regulated	19.7884	27.4218	20.2442	9.48617	10.6415	10.2487
ENSBTAG00000016553	Turquoise	EME2	0.65702	3.1323e-07	7.6018e-06	Up-regulated	22.2087	27.3982	22.2697	13.6754	13.7202	13.885
ENSBTAG00000012267	Turquoise	ZFC3H1	-0.5169	3.2034e-07	7.7653e-06	Down-regulated	7.82931	7.85053	8.5386	9.71558	11.34	10.3954
ENSBTAG00000021746	Turquoise	ANXA5	-0.6485	3.2149e-07	7.7839e-06	Down-regulated	365.502	258.127	344.28	456.015	458.69	464.057
ENSBTAG00000001231	Turquoise	CDHR1		3.4067e-07	8.2095e-06	Up-regulated	0.201727	0.55214	0.653654	0	0	0
ENSBTAG00000019073	Turquoise	TRAF7	-0.50961	3.438e-07	8.2556e-06	Down-regulated	25.639	21.0813	23.8981	30.5531	30.5901	30.133
ENSBTAG00000040078	Turquoise	FLVCR2	1.2484	3.4766e-07	8.319e-06	Up-regulated	13.3759	20.0303	14.6057	6.27295	5.86704	6.1332
ENSBTAG00000016462	Turquoise	TCF4	-0.59168	3.5378e-07	8.4557e-06	Down-regulated	13.4039	10.9713	13.0102	16.5146	17.9175	16.7406
ENSBTAG00000015212	Turquoise	IFNAR2	-0.64563	3.5752e-07	8.535e-06	Down-regulated	6.64925	5.65528	6.83133	8.93577	9.35396	8.89173
ENSBTAG00000013918	Turquoise	ADGRL3	-0.99883	3.6824e-07	8.7704e-06	Down-regulated	0.972242	1.03487	1.17187	1.64659	2.11949	2.0008
ENSBTAG00000016147	Turquoise	CETN4	1.0918	3.9278e-07	9.3332e-06	Up-regulated	30.2809	41.3479	29.2983	14.355	15.472	13.0372
ENSBTAG00000010191	Turquoise	PAK1	-0.65728	3.9613e-07	9.4018e-06	Down-regulated	5.65309	4.75677	5.31512	6.8353	8.05288	7.64178
ENSBTAG00000010219	Turquoise	KRBA1	0.74903	3.9912e-07	9.462e-06	Up-regulated	5.11281	5.79421	5.39035	2.35916	3.24149	3.19934
ENSBTAG00000016048	Turquoise	CPT1B	1.4565	4.0207e-07	9.5208e-06	Up-regulated	1.51347	1.88452	1.28102	0.395171	0.734639	0.418358
ENSBTAG00000001966	Turquoise	PDGFRL	-0.92335	4.0938e-07	9.6827e-06	Down-regulated	3.81256	3.00712	3.401	5.45455	6.19229	5.96578
ENSBTAG00000037778	Turquoise	CXCL3	2.8045	4.1163e-07	9.7247e-06	Up-regulated	9.91803	19.8924	12.6424	2.22659	1.63533	1.61654
ENSBTAG00000001173	Turquoise	PLXNA2	0.48928	4.1372e-07	9.7627e-06	Up-regulated	15.7907	18.2944	16.7453	10.6876	10.1566	11.958
ENSBTAG00000026461	Turquoise	CACNA1H	0.49383	4.1764e-07	9.844e-06	Up-regulated	12.9126	15.2819	13.3575	8.88406	8.56869	9.27378
ENSBTAG00000018854	Turquoise	SOD1	0.87345	4.2194e-07	9.9339e-06	Up-regulated	234.757	323.494	251.029	136.611	131.363	131.723
ENSBTAG00000017376	Turquoise	GALNT5	-2.0439	4.4138e-07	1.038e-05	Down-regulated	0.285216	0.0958699	0.211859	0.753999	0.851186	0.625935
ENSBTAG00000000078	Turquoise	GLIPR2	-0.57737	4.4337e-07	1.0414e-05	Down-regulated	178.672	131.825	163.243	214.103	213.813	214.251
ENSBTAG00000009305	Turquoise	ANKRD27	-0.49861	4.724e-07	1.1008e-05	Down-regulated	14.191	12.4138	13.892	16.6413	17.7326	17.5698
ENSBTAG00000010576	Turquoise	MAP2K3	0.52604	4.8068e-07	1.1175e-05	Up-regulated	26.9433	31.5425	28.344	19.3871	16.6948	18.5102
ENSBTAG00000046129	Turquoise	RAB34	-0.48189	4.8497e-07	1.1249e-05	Down-regulated	70.9953	58.7267	65.7789	84.6225	80.9779	82.2183
ENSBTAG00000000429	Turquoise	DGCR2	0.46228	4.8572e-07	1.1254e-05	Up-regulated	112.787	137.263	118.357	83.7805	80.0726	78.2883
ENSBTAG00000011931	Turquoise	CD63	-0.43227	4.9579e-07	1.1474e-05	Down-regulated	767.673	728.077	760.615	941.974	901.113	918.23
ENSBTAG00000014724	Turquoise	EIF4A2	-0.44833	5.1823e-07	1.1967e-05	Down-regulated	122.467	100.237	113.287	135.743	138.085	142.438
ENSBTAG00000026676	Turquoise	SDC3	-0.70208	5.4447e-07	1.2544e-05	Down-regulated	46.4646	32.0542	41.8229	62.138	58.5425	57.1895
ENSBTAG00000010123	Turquoise	APOE	0.71467	5.5005e-07	1.2659e-05	Up-regulated	92.9431	121.21	94.9907	57.5932	55.719	57.1927
ENSBTAG00000010927	Turquoise	CBFA2T3	0.85834	5.7676e-07	1.3258e-05	Up-regulated	9.41463	13.2737	10.8046	5.48177	5.59176	5.64679
ENSBTAG00000014614	Turquoise	ACTA2	-1.3049	5.8087e-07	1.3338e-05	Down-regulated	1353.5	429.126	1029.47	2208.44	2043.3	2083.75
ENSBTAG00000017830	Turquoise	RBMS2	-0.53938	5.9632e-07	1.3662e-05	Down-regulated	23.5225	19.4029	22.0829	28.2825	28.6979	28.8012
ENSBTAG00000033453	Turquoise	MTCH1	-0.44074	6.0106e-07	1.3754e-05	Down-regulated	136.122	118.312	126.785	160.48	152.757	156.261
ENSBTAG00000005072	Turquoise	CUBN	-1.3129	6.0167e-07	1.3754e-05	Down-regulated	0.843005	0.281666	0.541144	1.30977	1.25436	1.20991
ENSBTAG00000033299	Turquoise	IGFALS	-1.1374	6.1277e-07	1.3986e-05	Down-regulated	4.83186	1.96865	4.265	7.34657	7.64697	7.19093
ENSBTAG00000004554	Turquoise	CAPZB	-0.44634	6.1319e-07	1.3986e-05	Down-regulated	144.231	124.995	138.064	175.511	163.824	164.189
ENSBTAG00000011412	Turquoise	LAMB1	0.50303	6.3474e-07	1.4461e-05	Up-regulated	193.53	241.156	201.284	132.887	136.605	136.946
ENSBTAG00000012143	Turquoise	TECPR2	0.6173	6.3982e-07	1.4561e-05	Up-regulated	11.0368	14.463	12.1337	7.20435	7.48924	7.52146
ENSBTAG00000013960	Turquoise	PSAT1	-0.64871	6.5178e-07	1.4816e-05	Down-regulated	191.008	132.528	163.249	225.866	232.203	235.552
ENSBTAG00000013060	Turquoise	IQGAP1	-0.59	6.6075e-07	1.4997e-05	Down-regulated	55.1855	40.0963	50.7401	65.7968	68.2178	65.7152
ENSBTAG00000015667	Turquoise	TMEM127	0.51292	6.6193e-07	1.4997e-05	Up-regulated	68.1375	81.6665	67.7529	47.6265	44.4981	45.9264
ENSBTAG00000015188	Turquoise	KLF6	-0.7485	6.8241e-07	1.541e-05	Down-regulated	29.7745	19.0743	26.1631	36.4719	39.8707	38.2827
ENSBTAG00000003097	Turquoise	DENND4C	-0.56145	6.8744e-07	1.5506e-05	Down-regulated	10.2815	8.04589	9.90616	11.7805	13.5707	12.5141
Novel00912	Turquoise		0.81116	6.9887e-07	1.5747e-05	Up-regulated	10.9976	13.5674	9.84507	5.73135	5.93567	6.09282
ENSBTAG00000015588	Turquoise	TMEM209	0.67763	7.1166e-07	1.6017e-05	Up-regulated	10.7808	13.7805	10.9893	6.24089	6.62039	7.26799
ENSBTAG00000005678	Turquoise	AACS	-0.52672	7.284e-07	1.6358e-05	Down-regulated	13.4293	11.0601	12.4167	16.0326	16.0957	16.1433
ENSBTAG00000009665	Turquoise	UTRN	-0.63397	7.3446e-07	1.6476e-05	Down-regulated	20.7604	14.837	19.1937	24.9353	27.298	25.057
ENSBTAG00000020136	Turquoise	CASK	-0.47936	7.5753e-07	1.6968e-05	Down-regulated	25.53	22.4588	26.1398	29.9672	33.6536	30.2239
ENSBTAG00000032680	Turquoise	TMEM63B	0.50929	7.5888e-07	1.6968e-05	Up-regulated	17.9369	21.816	19.441	12.2706	13.0021	12.407
ENSBTAG00000016591	Turquoise	RAB11FIP3	0.51995	7.6574e-07	1.7066e-05	Up-regulated	23.5834	26.1408	22.5451	16.0332	14.284	15.3302
ENSBTAG00000014880	Turquoise	ICOSLG	0.59996	7.6574e-07	1.7066e-05	Up-regulated	26.6291	31.9664	28.6395	19.347	15.2066	17.5243
ENSBTAG00000001002	Turquoise	TCF7	-0.92963	7.7296e-07	1.7208e-05	Down-regulated	6.08005	3.21959	5.11284	8.37785	8.53388	8.0743
ENSBTAG00000007375	Turquoise	MIF	-0.47232	8.0171e-07	1.777e-05	Down-regulated	148.986	135.32	127.562	180.897	167.412	169.905
ENSBTAG00000020330	Turquoise	BTG1	1.0134	8.0613e-07	1.7849e-05	Up-regulated	134.69	193.913	145.891	67.5699	74.5835	70.6081
ENSBTAG00000045622	Turquoise		-0.63985	8.2851e-07	1.8246e-05	Down-regulated	44.2466	30.8706	40.5452	54.84	54.9683	53.9699
ENSBTAG00000012261	Turquoise	RAB19	2.4762	8.8588e-07	1.9343e-05	Up-regulated	0.792664	1.0817	0.635164	0.166675	0.149394	0.0916205
ENSBTAG00000005654	Turquoise	TMSB10	-0.44127	9.6936e-07	2.1098e-05	Down-regulated	2560.62	2217.62	2457.24	3151.87	2911.97	2849.37
ENSBTAG00000000974	Turquoise	IARS	-0.43463	9.7224e-07	2.1138e-05	Down-regulated	56.3048	49.8413	54.0425	64.2614	65.8478	66.3928
ENSBTAG00000011190	Turquoise	FLNA	-0.80853	9.7436e-07	2.1153e-05	Down-regulated	371.811	223.016	330.414	499.278	486.428	487.942
ENSBTAG00000021576	Turquoise	LMOD1	-0.99058	9.7949e-07	2.1228e-05	Down-regulated	37.0565	18.9619	28.9083	53.511	48.7998	51.2245
ENSBTAG00000021302	Turquoise	CHAD	1.4376	1.0194e-06	2.2023e-05	Up-regulated	2.42893	2.88794	3.80311	1.0595	1.03105	0.960967
ENSBTAG00000000598	Turquoise	CST3	0.48979	1.0302e-06	2.2232e-05	Up-regulated	214.745	270.827	233.253	155.629	155.376	152.547
ENSBTAG00000045885	Turquoise	miR3064	-1.2872	1.062e-06	2.2896e-05	Down-regulated	24.7199	16.1096	27.4628	41.8882	59.8605	50.0313
ENSBTAG00000030885	Turquoise	SSC5D	-0.87384	1.0772e-06	2.3198e-05	Down-regulated	8.90249	5.07945	8.21653	12.7225	12.0851	12.1907
ENSBTAG00000004413	Turquoise	RHOBTB3	-0.43349	1.1124e-06	2.3881e-05	Down-regulated	131.064	109.742	126.951	148.781	152.381	149.758
ENSBTAG00000020584	Turquoise	IFT81	-0.6192	1.1316e-06	2.4242e-05	Down-regulated	8.76278	6.89311	9.2417	10.7251	11.7302	12.2928
ENSBTAG00000008609	Turquoise	SEPT8	-0.52767	1.1365e-06	2.4322e-05	Down-regulated	26.5062	20.7166	26.6496	31.1177	32.4429	33.1787
ENSBTAG00000026819	Turquoise	HDAC7	-0.65417	1.1433e-06	2.443e-05	Down-regulated	26.5055	18.5833	25.1499	34.3083	32.759	33.3585
ENSBTAG00000005345	Turquoise	ARPC3	-0.45521	1.1448e-06	2.443e-05	Down-regulated	130.213	116.622	119.771	153.855	150.323	151.839
ENSBTAG00000017869	Turquoise	CAV1	-0.76961	1.1451e-06	2.443e-05	Down-regulated	66.9602	41.6498	60.1353	87.676	89.7581	84.1835
ENSBTAG00000010701	Turquoise	NACA	-0.44157	1.148e-06	2.4466e-05	Down-regulated	172.385	156.318	165.171	203.014	199.522	206.004
ENSBTAG00000017285	Turquoise	FGF19	-1.4543	1.1522e-06	2.4504e-05	Down-regulated	3.67655	0.96118	2.47086	6.47957	5.62153	5.6698
ENSBTAG00000012659	Turquoise	LRIF1	-0.61151	1.166e-06	2.4772e-05	Down-regulated	8.50565	7.32332	7.65986	10.4046	11.7696	10.4163
ENSBTAG00000037811	Turquoise	CCL2	-1.6262	1.1942e-06	2.5333e-05	Down-regulated	7.50085	1.10727	6.84401	12.4594	15.0052	16.1659
ENSBTAG00000032427	Turquoise	FHOD1	0.56385	1.1949e-06	2.5333e-05	Up-regulated	8.31223	10.0527	8.59539	5.53057	5.6225	5.36765
ENSBTAG00000021282	Turquoise	SGCE	-0.50656	1.2457e-06	2.6328e-05	Down-regulated	42.5851	33.787	41.0885	49.3168	49.2805	52.9419
Novel01293	Turquoise		-0.49677	1.2526e-06	2.6447e-05	Down-regulated	34.4012	29.8194	32.3904	40.0645	42.1734	41.5196
ENSBTAG00000010637	Turquoise	ARSG	0.54396	1.337e-06	2.8113e-05	Up-regulated	28.892	33.7229	29.0633	18.8757	18.5219	19.564
Novel01095	Turquoise		-0.55117	1.393e-06	2.926e-05	Down-regulated	81.6476	67.0672	84.2144	108.72	97.4704	103.544
ENSBTAG00000018220	Turquoise	RGSL1	3.0632	1.4113e-06	2.9614e-05	Up-regulated	0.316838	0.660442	0.439177	0.0541303	0.0693117	0.0297552
ENSBTAG00000008320	Turquoise	SEPT5	-0.68713	1.4145e-06	2.965e-05	Down-regulated	57.4222	39.2349	52.5783	75.6429	70.565	72.1
Novel01565	Turquoise		-1.4897	1.455e-06	3.0438e-05	Down-regulated	1.14312	0.347644	0.905431	2.03667	2.17203	1.93237
ENSBTAG00000016508	Turquoise	CTDSP2	-0.42753	1.4792e-06	3.0912e-05	Down-regulated	93.7989	82.1014	95.0303	111.953	110.252	108.486
ENSBTAG00000018555	Turquoise	SFXN5	1.9548	1.5033e-06	3.1353e-05	Up-regulated	3.23215	5.19875	3.22209	1.17802	0.641074	0.890388
ENSBTAG00000043571	Turquoise	ND2	-0.41381	1.5685e-06	3.2645e-05	Down-regulated	639.438	560.848	596.644	716.169	726.233	730.245
ENSBTAG00000047837	Turquoise		-0.60733	1.618e-06	3.3573e-05	Down-regulated	11.3279	8.27936	11.3291	14.4886	14.2765	14.0513
ENSBTAG00000001497	Turquoise	MRAS	-0.49801	1.6206e-06	3.3593e-05	Down-regulated	27.1276	21.5609	24.8308	32.7341	30.6395	30.8789
ENSBTAG00000009998	Turquoise	GALNT16	-0.89189	1.638e-06	3.391e-05	Down-regulated	29.2545	16.0517	26.4236	41.1116	39.1884	40.7852
ENSBTAG00000011105	Turquoise	SLC38A2	-0.75207	1.6392e-06	3.391e-05	Down-regulated	62.5507	38.8045	52.3254	78.3657	79.3632	77.6441
ENSBTAG00000018063	Turquoise	SPATA2	0.5191	1.6836e-06	3.4792e-05	Up-regulated	12.3769	14.7364	12.3335	8.39824	8.48788	8.04799
Novel01257	Turquoise		-1.8217	1.747e-06	3.6067e-05	Down-regulated	0.407472	0.204103	0.579908	0.982796	1.53529	1.32359
ENSBTAG00000000911	Turquoise	UBE2H	0.4651	1.8223e-06	3.7508e-05	Up-regulated	80.5846	90.4153	82.039	51.4436	57.9908	56.7704
ENSBTAG00000011002	Turquoise	CCDC136	-0.69472	1.8686e-06	3.8345e-05	Down-regulated	5.27756	4.16554	5.43298	6.48728	8.18342	7.22028
ENSBTAG00000006008	Turquoise	CAMSAP1	0.43613	1.9021e-06	3.8916e-05	Up-regulated	26.0251	29.7979	26.7556	18.7876	17.5643	18.9338
ENSBTAG00000000146	Turquoise	FARP1	-0.51757	1.9272e-06	3.9389e-05	Down-regulated	48.7411	37.232	45.6599	57.9481	56.6108	56.5778
ENSBTAG00000016711	Turquoise	PPIF	0.88812	1.9601e-06	4.0022e-05	Up-regulated	14.2366	16.6407	13.3458	6.95579	7.19514	7.4972
ENSBTAG00000046922	Turquoise	TWIST1	0.52557	1.9668e-06	4.0118e-05	Up-regulated	237.899	292.301	237.92	167.02	154.642	161.397
ENSBTAG00000008306	Turquoise	MKRN1	0.70056	1.9885e-06	4.0439e-05	Up-regulated	24.9014	31.1112	23.3018	14.9377	14.7448	14.5033
ENSBTAG00000004279	Turquoise	RHOA	-0.45997	1.9945e-06	4.0522e-05	Down-regulated	230.235	183.673	214.289	265.811	257.106	261.598
ENSBTAG00000018024	Turquoise	NR1D2	0.76362	2.0189e-06	4.0906e-05	Up-regulated	11.6102	15.9625	12.8013	7.19034	7.46715	6.86918
ENSBTAG00000031890	Turquoise	DOCK1	-0.4409	2.0194e-06	4.0906e-05	Down-regulated	19.0562	17.3261	19.7051	22.4602	23.2543	23.384
ENSBTAG00000022847	Turquoise	HEATR5A	-0.46113	2.0494e-06	4.1472e-05	Down-regulated	11.0915	10.5787	10.7938	13.139	14.5849	12.834
ENSBTAG00000018966	Turquoise	PLCE1	-0.67123	2.0584e-06	4.1613e-05	Down-regulated	2.61935	2.11817	2.73722	3.17656	4.00294	3.64089
Novel01335	Turquoise		-1.0069	2.065e-06	4.1707e-05	Down-regulated	2.69672	1.33954	2.74443	3.8964	4.288	4.22579
ENSBTAG00000008032	Turquoise	ACTR3B	0.61851	2.0772e-06	4.1911e-05	Up-regulated	15.001	19.6298	17.1001	9.3129	10.8076	10.4086
ENSBTAG00000001105	Turquoise	ANXA4	-0.42254	2.0823e-06	4.1973e-05	Down-regulated	101.465	93.4497	103.057	121.309	122.614	118.449
ENSBTAG00000002292	Turquoise	SMARCA1	-0.48434	2.1062e-06	4.2412e-05	Down-regulated	15.2054	12.5882	13.5548	17.3066	17.2022	18.0025
ENSBTAG00000000023	Turquoise	RNF2	-0.51447	2.1552e-06	4.3357e-05	Down-regulated	31.0016	26.7576	29.5535	33.5064	40.1478	39.646
ENSBTAG00000008072	Turquoise	SRSF10	-0.46506	2.1586e-06	4.3382e-05	Down-regulated	37.47	31.0741	36.1774	42.5355	45.4954	43.2465
ENSBTAG00000016124	Turquoise	PACSIN1	1.2193	2.1923e-06	4.4008e-05	Up-regulated	1.09161	1.425	1.0693	0.358917	0.562309	0.475831
ENSBTAG00000020707	Turquoise	ADGRG6	-1.298	2.194e-06	4.4008e-05	Down-regulated	1.18604	0.467101	1.02824	1.67777	2.10472	2.23214
ENSBTAG00000006650	Turquoise	ZNF668	-0.74118	2.2225e-06	4.4535e-05	Down-regulated	4.11831	2.76277	3.59343	4.93107	5.4328	5.55769
ENSBTAG00000013007	Turquoise	FAM210B	-0.4897	2.2551e-06	4.5106e-05	Down-regulated	15.5231	13.6834	16.9343	19.8791	20.1788	18.7494
ENSBTAG00000030170	Turquoise	JPT1	0.46462	2.2554e-06	4.5106e-05	Up-regulated	61.4598	70.9219	58.1799	40.2836	44.2846	40.5887
ENSBTAG00000018697	Turquoise	WDR44	-0.53806	2.368e-06	4.7173e-05	Down-regulated	7.81995	6.12684	7.06771	9.20672	9.91025	8.60237
ENSBTAG00000019303	Turquoise	MAFK	0.56177	2.3708e-06	4.7184e-05	Up-regulated	149.661	172.434	138.795	101.176	85.2411	96.2196
ENSBTAG00000000717	Turquoise	PLPP2	-0.56009	2.3977e-06	4.7673e-05	Down-regulated	33.7603	25.9391	32.6761	43.0255	39.5853	41.0431
ENSBTAG00000012504	Turquoise	GAS2L1	0.57941	2.4192e-06	4.8053e-05	Up-regulated	44.8938	54.9898	45.8742	32.6843	27.606	27.9797
ENSBTAG00000002471	Turquoise	CHL1	1.8238	2.4625e-06	4.8865e-05	Up-regulated	0.607245	0.900289	0.535638	0.20008	0.125251	0.195526
ENSBTAG00000005917	Turquoise	PARD6G	0.86582	2.4657e-06	4.8882e-05	Up-regulated	2.60006	3.52483	2.79062	1.43207	1.48055	1.5161
ENSBTAG00000021938	Turquoise	ARHGAP44	1.3505	2.4722e-06	4.8964e-05	Up-regulated	2.11452	3.2285	2.23646	0.906101	0.764385	1.01569
ENSBTAG00000008412	Turquoise		-0.75768	2.546e-06	5.0369e-05	Down-regulated	106.204	68.2171	88.6921	139.614	127.085	137.572
ENSBTAG00000008220	Turquoise	C15H11orf71	0.93684	2.5481e-06	5.0369e-05	Up-regulated	8.5375	11.4557	9.96276	4.82662	4.67257	4.66493
ENSBTAG00000005026	Turquoise	MANEA	-0.59097	2.5869e-06	5.1037e-05	Down-regulated	12.1824	10.5961	12.2255	15.3067	16.5749	15.9914
ENSBTAG00000020622	Turquoise	COL9A2	2.0202	2.5896e-06	5.1041e-05	Up-regulated	1.07127	1.68849	0.976099	0.295651	0.281223	0.255386
Novel00162	Turquoise		-1.3287	2.6374e-06	5.1884e-05	Down-regulated	1.79358	0.582441	1.10324	2.49295	2.77714	2.70647
Novel00563	Turquoise		0.77927	2.6859e-06	5.2735e-05	Up-regulated	18.2639	24.0146	19.9761	12.6648	10.5918	9.55143
ENSBTAG00000017409	Turquoise	DLX3	1.9897	2.711e-06	5.3076e-05	Up-regulated	0.773842	1.09825	0.947267	0.264415	0.232164	0.145348
ENSBTAG00000013290	Turquoise	DYSF	0.56891	2.7377e-06	5.3547e-05	Up-regulated	4.19539	4.52998	4.27199	2.3238	2.81843	2.80684
ENSBTAG00000015405	Turquoise	DCHS1	-0.5468	2.8273e-06	5.5194e-05	Down-regulated	32.2573	25.3558	32.082	40.9187	37.5519	40.4809
ENSBTAG00000044046	Turquoise	SGCD	-0.90571	2.872e-06	5.6014e-05	Down-regulated	20.6902	11.4139	18.5709	26.4936	31.2172	28.7395
ENSBTAG00000046869	Turquoise	RNH1	-0.60287	2.8792e-06	5.61e-05	Down-regulated	178.956	129.667	161.524	203.043	218.029	227.886
ENSBTAG00000013147	Turquoise	NEFH	2.8336	2.9942e-06	5.823e-05	Up-regulated	4.10858	8.44104	4.87814	0.842319	0.671101	0.690855
ENSBTAG00000015387	Turquoise	RAB40B	1.2896	3.0053e-06	5.8391e-05	Up-regulated	2.44671	3.93252	3.65043	1.17879	1.18182	1.3511
ENSBTAG00000010850	Turquoise	SERTAD4	-1.2466	3.0358e-06	5.8927e-05	Down-regulated	9.99124	3.10284	8.43565	14.5541	16.4572	15.6142
ENSBTAG00000013723	Turquoise	MRPS25	0.57929	3.0392e-06	5.8937e-05	Up-regulated	36.6177	44.7842	39.4196	24.361	23.1085	25.7574
ENSBTAG00000016021	Turquoise	GAA	0.44868	3.0641e-06	5.9364e-05	Up-regulated	46.8045	57.9945	49.6273	34.9801	33.255	34.2141
ENSBTAG00000016093	Turquoise	PLP2	-0.66813	3.1117e-06	6.0171e-05	Down-regulated	104.801	70.9654	96.6261	135.327	129.179	128.811
ENSBTAG00000018004	Turquoise	SH3GL3	1.192	3.1588e-06	6.1025e-05	Up-regulated	4.73487	5.24986	3.65943	1.98188	1.2844	2.1344
ENSBTAG00000019919	Turquoise		1.1754	3.195e-06	6.1573e-05	Up-regulated	0.862217	1.24971	1.14659	0.41371	0.385265	0.506515
ENSBTAG00000017462	Turquoise	ATF4	-0.40426	3.1962e-06	6.1573e-05	Down-regulated	305.409	262.297	288.866	353.397	340.658	334.673
ENSBTAG00000017969	Turquoise	CA4	-2.1187	3.2089e-06	6.176e-05	Down-regulated	0.620909	0.0826132	0.469449	1.90943	1.38547	1.35574
ENSBTAG00000011518	Turquoise	RARB	0.7913	3.2607e-06	6.2489e-05	Up-regulated	8.09414	9.28082	8.31715	3.94031	5.05362	4.47283
ENSBTAG00000016156	Turquoise	MAPK3	-0.44317	3.2621e-06	6.2489e-05	Down-regulated	40.1341	37.6489	37.5575	50.337	45.9987	45.8558
ENSBTAG00000018523	Turquoise	TRIM38	-0.59226	3.3052e-06	6.3247e-05	Down-regulated	10.2331	8.76507	9.73334	13.7723	13.2989	12.2378
ENSBTAG00000006729	Turquoise	ARID5B	-0.47616	3.3078e-06	6.3247e-05	Down-regulated	14.787	14.4113	16.8062	19.4429	17.8726	20.7145
ENSBTAG00000014974	Turquoise	GRAMD2B	0.65418	3.3361e-06	6.3729e-05	Up-regulated	19.2149	24.7416	19.7573	12.5879	12.981	11.0898
ENSBTAG00000007964	Turquoise	ARPC4	-0.54612	3.3547e-06	6.4023e-05	Down-regulated	71.0257	53.4787	58.9621	82.5303	79.0354	81.7083
ENSBTAG00000012152	Turquoise	NONO	-0.40823	3.4367e-06	6.5466e-05	Down-regulated	111.797	98.5911	110.472	128.452	130.848	127.163
ENSBTAG00000001398	Turquoise	ATP2A2	-0.40729	3.4684e-06	6.5947e-05	Down-regulated	77.0364	65.0891	72.6885	83.6941	89.0594	85.9245
Novel01581	Turquoise		-0.78594	3.4795e-06	6.6097e-05	Down-regulated	5.67299	3.63574	4.7915	6.6098	7.9873	7.52595
ENSBTAG00000021131	Turquoise	HNRNPK	-0.40473	3.5354e-06	6.7098e-05	Down-regulated	179.585	153.338	171.923	197.479	207.644	201.666
ENSBTAG00000012737	Turquoise	GPR65	-2.539	3.6582e-06	6.9175e-05	Down-regulated	0.443234	0	0.0777079	0.750661	1.21414	0.825272
ENSBTAG00000010386	Turquoise	ARPC2	-0.40426	3.6584e-06	6.9175e-05	Down-regulated	298.401	243.465	271.868	327.935	328.105	321.69
ENSBTAG00000008251	Turquoise	SNRPN	-0.4453	3.6731e-06	6.9388e-05	Down-regulated	64.0839	53.3833	60.5852	75.4215	72.2924	72.3295
Novel00208	Turquoise		-2.5957	3.767e-06	7.1097e-05	Down-regulated	0.258003	0.0343279	0.227579	0.760358	1.32072	0.799587
ENSBTAG00000019866	Turquoise	NRP1	0.71021	3.7734e-06	7.1151e-05	Up-regulated	48.9157	66.2359	52.4821	29.2001	31.7078	31.8692
ENSBTAG00000044064	Turquoise	RNF144A	-0.54223	3.9471e-06	7.4359e-05	Down-regulated	26.5708	23.3995	25.87	35.1521	32.4316	32.6059
ENSBTAG00000014551	Turquoise	TNFAIP8	-0.71931	4.0588e-06	7.6186e-05	Down-regulated	5.44549	3.88894	5.04381	7.18029	6.74436	7.57925
ENSBTAG00000007963	Turquoise	KIDINS220	-0.41074	4.059e-06	7.6186e-05	Down-regulated	40.5186	37.1178	41.0394	45.5981	49.6071	47.9999
ENSBTAG00000011494	Turquoise	PYGL	-0.48354	4.0729e-06	7.6308e-05	Down-regulated	15.5312	13.658	15.9932	18.9679	19.1753	19.1952
Novel01669	Turquoise		0.42815	4.0876e-06	7.6443e-05	Up-regulated	106.461	121.464	101.421	72.1597	76.4151	73.2506
ENSBTAG00000010402	Turquoise	MYH9	-0.52853	4.2048e-06	7.8491e-05	Down-regulated	334.805	248.672	313.73	388.976	397.871	388.957
ENSBTAG00000007842	Turquoise	GCLM	0.70259	4.2308e-06	7.8802e-05	Up-regulated	9.16404	10.6565	8.97118	5.26705	5.81257	4.95481
ENSBTAG00000048204	Turquoise	SPACA6	-0.87059	4.2324e-06	7.8802e-05	Down-regulated	14.969	11.2206	16.3653	20.207	27.1748	23.4034
ENSBTAG00000020178	Turquoise	ARSK	1.6951	4.233e-06	7.8802e-05	Up-regulated	5.89864	9.83097	6.28541	1.98899	2.14612	2.01175
ENSBTAG00000014087	Turquoise	KMT5C	0.69947	4.2708e-06	7.9434e-05	Up-regulated	17.1677	23.2292	18.4533	10.4125	11.2217	11.1791
ENSBTAG00000009517	Turquoise	DBI	-0.53149	4.3178e-06	8.0235e-05	Down-regulated	111.031	87.6912	99.7032	138.035	123.541	129.918
ENSBTAG00000037399	Turquoise		-0.51991	4.3395e-06	8.0564e-05	Down-regulated	58.6947	46.835	57.8601	67.9055	73.652	71.2698
ENSBTAG00000010882	Turquoise	ANKRD9	0.59088	4.4108e-06	8.1665e-05	Up-regulated	17.0134	20.4395	17.2456	10.355	10.7387	11.8071
ENSBTAG00000010590	Turquoise	FAM118A	-0.73643	4.4894e-06	8.2971e-05	Down-regulated	12.9348	8.09309	12.116	16.9965	16.7758	16.4352
ENSBTAG00000009174	Turquoise	HSD17B14	-1.3624	4.5291e-06	8.3554e-05	Down-regulated	1.21413	0.875456	1.89515	2.73003	3.41344	3.17793
ENSBTAG00000025564	Turquoise	RPL36AL	-0.43804	4.5431e-06	8.366e-05	Down-regulated	188.803	160.359	181.093	217.74	212.869	221.411
ENSBTAG00000002964	Turquoise	TXLNB	0.81123	4.6058e-06	8.474e-05	Up-regulated	3.7407	5.23411	4.24897	2.41231	2.26824	2.13749
ENSBTAG00000046548	Turquoise	ST6GALNAC4	0.51208	4.6594e-06	8.5571e-05	Up-regulated	27.4238	32.3552	27.9367	18.0209	19.0057	18.706
ENSBTAG00000020815	Turquoise	UHRF2	-0.98677	4.6649e-06	8.5596e-05	Down-regulated	16.3027	7.55318	13.017	21.6005	23.2437	21.7248
ENSBTAG00000033182	Turquoise	HGSNAT	0.47392	4.7919e-06	8.7847e-05	Up-regulated	32.8595	39.6616	34.6844	24.1466	22.6613	23.0875
ENSBTAG00000011406	Turquoise	TESK1	0.4745	4.8285e-06	8.8439e-05	Up-regulated	22.0188	26.2828	23.2515	14.877	15.2744	16.5054
ENSBTAG00000021771	Turquoise	PTTG1IP	-0.40245	4.8943e-06	8.9565e-05	Down-regulated	130.709	119.088	130.237	149.772	151.278	154.757
ENSBTAG00000005488	Turquoise	ARIH2	0.44765	5.055e-06	9.2339e-05	Up-regulated	38.359	45.9917	41.7821	28.4051	27.1852	28.1725
ENSBTAG00000010777	Turquoise	CARS	-0.41761	5.0672e-06	9.2479e-05	Down-regulated	52.7098	46.2546	51.8869	60.8286	62.0574	60.0003
ENSBTAG00000006044	Turquoise	KLHL5	-0.4695	5.2399e-06	9.5418e-05	Down-regulated	18.3751	15.371	17.0172	21.415	21.0081	21.3782
ENSBTAG00000005592	Turquoise	MCOLN1	0.55292	5.2457e-06	9.5418e-05	Up-regulated	25.3167	32.5655	28.3033	18.184	16.3275	18.6586
ENSBTAG00000015802	Turquoise	CREB3L2	-0.46358	5.2469e-06	9.5418e-05	Down-regulated	16.4952	14.8266	16.1404	19.8612	19.3691	20.1533
ENSBTAG00000013798	Turquoise	PTPRN	0.64475	5.2589e-06	9.5552e-05	Up-regulated	4.55016	5.84226	5.34148	3.04455	3.05636	3.01244
ENSBTAG00000045565	Turquoise	NHSL2	-0.78903	5.39e-06	9.7848e-05	Down-regulated	2.57278	2.11057	2.56055	3.88033	3.95768	3.52731
ENSBTAG00000000919	Turquoise	HEY2	1.1877	5.3951e-06	9.7853e-05	Up-regulated	1.82435	2.25626	1.80408	0.90833	0.802754	0.62658
ENSBTAG00000020213	Turquoise	NIPAL4	-0.79742	5.4709e-06	9.914e-05	Down-regulated	7.63833	4.78912	8.29786	10.7973	10.9139	11.0451
ENSBTAG00000014278	Turquoise	TBX2	0.71602	5.4916e-06	9.9427e-05	Up-regulated	5.9071	7.80169	6.05447	3.66553	3.7756	3.45098
ENSBTAG00000014337	Turquoise	EIF2S3	-0.46296	5.5628e-06	0.00010042	Down-regulated	66.5891	52.755	58.8086	73.5823	72.3374	77.0475
ENSBTAG00000006013	Turquoise	NT5DC3	0.75928	5.566e-06	0.00010042	Up-regulated	6.05386	8.48162	7.40687	3.8719	3.74892	4.11097
ENSBTAG00000006072	Turquoise	LRRC59	-0.41719	5.6686e-06	0.00010212	Down-regulated	92.9982	85.4473	85.7985	105.605	107.368	107.178
ENSBTAG00000014265	Turquoise	SREBF2	-0.69754	5.746e-06	0.00010339	Down-regulated	100.413	68.7934	89.2788	134.547	118.317	127.887
ENSBTAG00000003598	Turquoise	P3H3	-0.40816	5.7786e-06	0.00010389	Down-regulated	80.1057	75.0124	78.025	96.4665	89.153	94.9463
ENSBTAG00000027181	Turquoise	LAMA3	-0.65888	5.8393e-06	0.00010471	Down-regulated	1.24777	1.06433	0.97355	1.49369	1.5929	1.62289
Novel00255	Turquoise		-0.97855	5.8399e-06	0.00010471	Down-regulated	20.3931	9.85268	17.0588	28.6138	26.7292	29.5019
Novel00675	Turquoise		-1.0281	5.9171e-06	0.000106	Down-regulated	1.65489	0.865019	1.71297	2.31738	2.91689	2.63097
ENSBTAG00000003192	Turquoise	TBC1D16	0.78574	5.9217e-06	0.000106	Up-regulated	21.0821	29.6179	23.2801	13.0974	13.0687	12.6659
ENSBTAG00000012620	Turquoise	RETREG2	0.40611	6.0574e-06	0.00010818	Up-regulated	90.895	108.652	98.3325	71.9311	64.7843	66.8219
ENSBTAG00000016506	Turquoise	ST3GAL4	-0.60293	6.0596e-06	0.00010818	Down-regulated	12.7157	8.81522	11.5341	14.863	15.3322	15.45
ENSBTAG00000045822	Turquoise		0.62803	6.1928e-06	0.00011037	Up-regulated	89.0476	118.274	96.2172	60.252	56.6258	60.8698
ENSBTAG00000001987	Turquoise	SWAP70	-0.40801	6.241e-06	0.00011113	Down-regulated	58.5678	50.0373	55.7889	64.7551	68.366	64.9207
ENSBTAG00000022489	Turquoise		-0.44816	6.3243e-06	0.00011251	Down-regulated	8.81417	8.93815	10.3303	11.3991	11.6495	11.7025
ENSBTAG00000020236	Turquoise	NECAB2	-0.71194	6.3404e-06	0.0001126	Down-regulated	7.06803	4.87193	7.62743	9.57522	10.2663	9.29879
ENSBTAG00000040551	Turquoise	ZBTB1	-0.52525	6.4323e-06	0.00011404	Down-regulated	8.63412	6.59331	8.60845	9.91898	10.5587	10.6913
ENSBTAG00000004484	Turquoise	CEP83	0.6067	6.4477e-06	0.00011417	Up-regulated	9.02425	10.2984	8.08646	5.12114	6.00327	5.19401
ENSBTAG00000013548	Turquoise	GABRE	-0.71011	6.4539e-06	0.00011417	Down-regulated	4.67208	4.89239	5.52456	6.34249	8.64504	7.42826
ENSBTAG00000039719	Turquoise	PHGDH	-0.4128	6.4638e-06	0.0001142	Down-regulated	308.27	271.572	290.681	370.275	328.536	352.313
Novel01236	Turquoise		-0.99764	6.4729e-06	0.00011426	Down-regulated	0.721488	0.564938	0.610284	1.14762	1.01884	1.27103
ENSBTAG00000038600	Turquoise	LRRC15	-2.2622	6.6368e-06	0.00011705	Down-regulated	0.265611	0.0771056	0.219076	0.866316	0.912782	0.680302
ENSBTAG00000002238	Turquoise	ARL2	-0.51797	6.7206e-06	0.00011843	Down-regulated	35.8275	27.5841	30.9068	41.2259	39.0334	42.371
ENSBTAG00000008507	Turquoise	SPHK1	-0.70633	6.932e-06	0.00012189	Down-regulated	28.8642	19.406	24.8659	36.9378	33.4942	37.9847
ENSBTAG00000014304	Turquoise	TMEM47	-0.42443	6.9347e-06	0.00012189	Down-regulated	123.233	104.441	107.948	135.509	136.631	136.71
ENSBTAG00000013371	Turquoise	RUBCNL	-1.2925	6.9801e-06	0.00012258	Down-regulated	0.509001	0.299713	0.403945	0.932513	0.85289	0.915356
ENSBTAG00000002296	Turquoise	TMEM173	-0.82358	6.9925e-06	0.00012269	Down-regulated	2.54532	1.83011	2.14109	3.17935	3.50462	3.7993
ENSBTAG00000009846	Turquoise	MTHFD1L	-0.4658	7.2564e-06	0.00012721	Down-regulated	18.6685	14.7066	17.1394	21.7956	21.0847	20.463
ENSBTAG00000014818	Turquoise	MYLK3	-1.5716	7.4914e-06	0.000131	Down-regulated	0.623957	0.110692	0.401864	0.977168	1.03738	1.07429
ENSBTAG00000038920	Turquoise	VPS13C	-0.43283	7.5623e-06	0.00013201	Down-regulated	8.14469	8.42616	9.09525	9.34512	11.5339	10.5682
ENSBTAG00000039888	Turquoise	MAGED2	-0.40736	7.6553e-06	0.00013352	Down-regulated	81.0249	67.3114	78.1945	91.1883	93.6477	87.9496
ENSBTAG00000016208	Turquoise	TGM2	-0.64233	7.6861e-06	0.00013394	Down-regulated	16.0877	11.2095	14.5241	20.7911	18.8993	19.6028
ENSBTAG00000002044	Turquoise	SIRT3	0.79218	7.7178e-06	0.00013438	Up-regulated	5.82366	7.76355	7.78021	4.17298	3.32474	3.66383
Novel01501	Turquoise		-0.80529	7.7458e-06	0.00013475	Down-regulated	2.61566	2.04291	2.17452	3.23838	3.95935	3.65596
ENSBTAG00000017695	Turquoise	CCDC150	0.92248	7.8981e-06	0.00013729	Up-regulated	3.21098	4.15624	3.21698	1.64575	1.89398	1.51894
Novel00151	Turquoise		-1.5756	7.9089e-06	0.00013736	Down-regulated	3.07248	1.049	2.16229	6.83386	5.72205	4.50786
ENSBTAG00000021026	Turquoise		-0.56367	8.013e-06	0.00013888	Down-regulated	34.2187	24.8112	30.5008	39.7599	42.1973	38.3003
Novel00883	Turquoise		0.59979	8.0171e-06	0.00013888	Up-regulated	165.511	214.462	170.394	112.894	105.835	109.95
ENSBTAG00000010727	Turquoise	ATG4D	1.498	8.1323e-06	0.00014064	Up-regulated	17.8055	28.6308	18.3564	6.54636	6.75574	7.43781
ENSBTAG00000002738	Turquoise	S1PR2	-1.1256	8.1845e-06	0.00014131	Down-regulated	19.9375	8.32458	18.0683	33.7451	28.685	29.5977
ENSBTAG00000016546	Turquoise	PARP12	-0.76242	8.3592e-06	0.00014408	Down-regulated	3.92539	2.39411	3.82717	5.08117	5.47576	5.10185
ENSBTAG00000013753	Turquoise	DDRGK1	0.5872	8.5889e-06	0.00014779	Up-regulated	45.8991	60.2621	50.0099	32.2628	29.508	32.3026
ENSBTAG00000037389	Turquoise	TRIM44	0.58704	8.6935e-06	0.00014946	Up-regulated	10.9959	13.992	11.9287	7.79268	7.05603	7.39433
ENSBTAG00000043550	Turquoise	cytb	-0.66902	8.7696e-06	0.00015064	Down-regulated	748.847	490.873	707.576	903.276	960.574	951.666
ENSBTAG00000015753	Turquoise	RSBN1L	-0.62612	8.849e-06	0.00015151	Down-regulated	8.54952	6.48005	7.71146	9.605	11.5345	10.7685
ENSBTAG00000002610	Turquoise	FKBP3	0.42377	8.8567e-06	0.00015151	Up-regulated	105.985	126.451	111.021	77.3499	78.0476	76.5436
ENSBTAG00000014806	Turquoise	ATP2A3	1.2094	9.1828e-06	0.00015682	Up-regulated	0.928812	1.20491	0.858299	0.416544	0.416535	0.338007
ENSBTAG00000005034	Turquoise	CAPN5	-0.6507	9.2978e-06	0.00015826	Down-regulated	2.56888	1.88992	2.58966	3.42715	3.41149	3.21432
Novel00379	Turquoise		-0.86279	9.3461e-06	0.00015881	Down-regulated	2.1066	1.40796	1.7944	2.62814	3.15516	2.99978
ENSBTAG00000004915	Turquoise	PFN1	-0.54532	9.3894e-06	0.00015942	Down-regulated	659.47	487.762	588.801	797.636	751.554	751.633
ENSBTAG00000046273	Turquoise	FAM57A	-0.56045	9.54e-06	0.00016171	Down-regulated	28.74	20.5203	26.644	33.8774	34.0966	33.7404
ENSBTAG00000016846	Turquoise	YWHAB	-0.42905	9.554e-06	0.00016172	Down-regulated	117.697	92.7911	105.571	126.885	130.935	128.652
Novel00512	Turquoise		-1.3034	9.5569e-06	0.00016172	Down-regulated	1.35054	0.766688	1.05892	1.87664	2.8678	2.40139
ENSBTAG00000005182	Turquoise	BoLA	-0.42877	9.5652e-06	0.00016173	Down-regulated	51.2549	48.6032	52.7436	63.1269	61.8375	61.364
ENSBTAG00000004769	Turquoise	NEIL2	-0.75547	9.8807e-06	0.00016679	Down-regulated	4.30749	2.94565	4.07549	5.59954	6.03921	5.7493
ENSBTAG00000009236	Turquoise	DAGLB	0.57455	9.9235e-06	0.00016737	Up-regulated	10.1164	13.1301	10.546	6.96753	6.65758	6.91402
ENSBTAG00000019848	Turquoise	UNG	0.5054	9.9366e-06	0.0001674	Up-regulated	18.6136	20.5831	18.1179	12.0206	12.8565	11.7237
ENSBTAG00000007834	Turquoise	PPP1R16A	0.51653	9.9498e-06	0.0001674	Up-regulated	12.3085	15.372	14.166	9.25022	8.08895	9.13931
ENSBTAG00000003727	Turquoise	SH3KBP1	-0.48383	9.9592e-06	0.00016742	Down-regulated	17.9371	16.1428	16.5644	21.1829	22.3407	20.7554
ENSBTAG00000021766	Turquoise	HBEGF	1.0717	1.0037e-05	0.00016859	Up-regulated	2.96269	3.71667	3.38666	1.43714	1.49994	1.40112
ENSBTAG00000003887	Turquoise	ECHDC1	-0.43705	1.0063e-05	0.00016889	Down-regulated	27.3958	26.8936	26.9201	31.0869	34.0617	34.6075
ENSBTAG00000005785	Turquoise	DPY19L1	0.43399	1.0112e-05	0.00016958	Up-regulated	32.7831	36.4406	30.2606	20.9517	24.0903	21.7284
ENSBTAG00000017475	Turquoise	GNAS	-0.37817	1.0128e-05	0.0001697	Down-regulated	343.019	332.87	341.058	411.125	390.084	397.306
ENSBTAG00000020931	Turquoise	CHN2	0.80772	1.0197e-05	0.00017059	Up-regulated	4.55347	6.30813	4.95938	2.95539	2.667	2.55289
ENSBTAG00000047161	Turquoise	ARSH	-1.4789	1.0352e-05	0.00017303	Down-regulated	1.29106	0.511965	0.791109	2.17976	1.78099	2.62465
ENSBTAG00000002735	Turquoise	C25H16ORF13	0.51424	1.0611e-05	0.00017707	Up-regulated	34.933	41.7178	35.3965	23.3976	23.3556	24.3081
ENSBTAG00000012317	Turquoise	PNP	0.64474	1.0684e-05	0.00017805	Up-regulated	301.936	408.846	328.689	195.383	207.033	199.532
ENSBTAG00000008802	Turquoise	GID4	0.50744	1.0774e-05	0.00017921	Up-regulated	9.41446	11.3213	10.2272	6.01622	6.67849	7.04614
ENSBTAG00000009960	Turquoise	FLOT1	-0.47302	1.0843e-05	0.00018021	Down-regulated	93.683	73.145	87.5217	107.634	103.198	109.73
ENSBTAG00000035998	Turquoise	CKB	0.70974	1.0864e-05	0.0001804	Up-regulated	19.2838	26.9383	22.8038	13.1075	13.2099	11.8811
ENSBTAG00000032265	Turquoise	RTP4	-0.76563	1.0883e-05	0.00018051	Down-regulated	4.36776	2.82081	4.7494	5.83554	6.2354	6.3879
ENSBTAG00000009933	Turquoise	DTX3L	-0.61134	1.0887e-05	0.00018051	Down-regulated	5.29307	4.37242	5.15585	6.39111	6.85373	7.31911
ENSBTAG00000010742	Turquoise	PKD2L1	-1.1008	1.1004e-05	0.00018215	Down-regulated	1.18929	0.930805	0.758133	1.88244	1.68957	2.03012
Novel00580	Turquoise		0.712	1.1094e-05	0.00018349	Up-regulated	26.8988	37.7152	30.954	17.1528	18.3615	17.302
ENSBTAG00000016336	Turquoise	MGEA5	-0.4871	1.1183e-05	0.0001846	Down-regulated	29.7614	22.4438	26.4733	32.7309	34.4943	32.9675
ENSBTAG00000014564	Turquoise	XXYLT1	0.63849	1.1226e-05	0.00018508	Up-regulated	12.6022	14.4513	13.043	8.33654	6.49298	8.48343
ENSBTAG00000008537	Turquoise	FAM219A	0.66007	1.1411e-05	0.00018796	Up-regulated	19.0107	21.9807	16.7884	11.9761	11.0842	10.0481
ENSBTAG00000014261	Turquoise	TARS	-0.39062	1.1474e-05	0.00018885	Down-regulated	87.4813	73.9577	77.0852	94.7377	92.9576	96.1119
ENSBTAG00000021595	Turquoise	HIP1R	0.65026	1.1533e-05	0.00018937	Up-regulated	5.71695	7.83323	6.49761	3.70856	4.04528	3.81278
ENSBTAG00000036078	Turquoise	EMP1	-0.93059	1.1647e-05	0.0001911	Down-regulated	44.4179	22.3617	37.2135	56.053	65.7387	58.7833
ENSBTAG00000038434	Turquoise	ATRX	-0.47188	1.1882e-05	0.00019479	Down-regulated	7.48385	6.03354	7.67313	8.63328	9.44995	8.61544
ENSBTAG00000009988	Turquoise	SMARCB1	-0.46517	1.2054e-05	0.00019714	Down-regulated	40.8571	32.7401	37.8636	48.3513	44.3358	46.9733
ENSBTAG00000003504	Turquoise	GSS	0.49098	1.2142e-05	0.00019841	Up-regulated	20.3112	22.1798	20.4534	12.2539	13.7272	14.6337
ENSBTAG00000012019	Turquoise	IRS2	0.60121	1.2184e-05	0.00019894	Up-regulated	22.1924	29.4988	25.0705	15.6559	14.0923	16.0403
ENSBTAG00000005453	Turquoise	FGD4	-0.9692	1.2256e-05	0.00019995	Down-regulated	4.53641	2.30288	4.75604	6.32421	7.03527	7.31459
ENSBTAG00000005154	Turquoise	APCDD1	1.4457	1.2286e-05	0.00020028	Up-regulated	5.11632	7.32772	4.53663	2.0594	2.22209	1.35845
ENSBTAG00000007164	Turquoise	FGFR3	2.5975	1.232e-05	0.00020068	Up-regulated	0.930341	1.68346	0.890975	0.158945	0.260508	0.104846
ENSBTAG00000001446	Turquoise	ABRACL	-0.84617	1.2385e-05	0.00020157	Down-regulated	7.09076	5.34863	6.13501	8.35596	11.2564	10.7595
ENSBTAG00000007184	Turquoise	NUDT7	0.50288	1.2821e-05	0.00020802	Up-regulated	7.50998	8.79209	8.16205	4.87919	4.97789	5.78678
ENSBTAG00000010943	Turquoise	SLC22A23	1.9076	1.2899e-05	0.00020911	Up-regulated	4.87324	8.12832	4.63411	1.26173	1.34523	1.64192
ENSBTAG00000014764	Turquoise	CD9	-0.41175	1.3224e-05	0.00021421	Down-regulated	122.121	105.434	115.744	140.911	136.015	137.508
Novel01039	Turquoise		-1.5362	1.3367e-05	0.00021619	Down-regulated	1.39149	0.448824	1.06268	2.85275	2.87799	1.9483
ENSBTAG00000019708	Turquoise	ACSL6	1.4167	1.3635e-05	0.00022031	Up-regulated	1.02237	1.57792	1.23676	0.401733	0.554661	0.345649
Novel00076	Turquoise		0.80398	1.4032e-05	0.00022623	Up-regulated	7.39694	10.2845	8.06303	4.56177	3.89411	4.87964
ENSBTAG00000014804	Turquoise	HNRNPDL	-0.70107	1.4153e-05	0.000228	Down-regulated	50.4748	32.0065	46.3856	59.8118	67.0849	63.692
ENSBTAG00000009453	Turquoise	URGCP	-0.55127	1.4194e-05	0.00022834	Down-regulated	5.45351	4.48612	5.15479	6.87264	6.59373	6.61127
ENSBTAG00000017799	Turquoise	PITPNB	-0.43124	1.4197e-05	0.00022834	Down-regulated	22.8756	18.7793	21.7635	24.7389	26.0923	26.8272
ENSBTAG00000011384	Turquoise	TBX5	-0.95938	1.4326e-05	0.00023025	Down-regulated	2.47199	1.67705	2.10861	3.56427	3.79375	3.70424
Novel00773	Turquoise		0.7159	1.4565e-05	0.00023372	Up-regulated	15.8298	19.9309	18.1932	10.1022	10.3484	9.30154
ENSBTAG00000004173	Turquoise	UBXN8	-0.73792	1.4843e-05	0.0002378	Down-regulated	5.56365	4.43267	5.94451	8.12784	7.94109	8.07216
ENSBTAG00000004283	Turquoise	PPFIBP1	-0.89492	1.5066e-05	0.00024099	Down-regulated	36.6072	18.4247	31.5292	48.4014	51.6005	46.5643
ENSBTAG00000002608	Turquoise		-0.42171	1.5166e-05	0.00024241	Down-regulated	225.013	178.405	211.713	250.604	250.906	246.735
ENSBTAG00000009995	Turquoise	CPEB4	-0.43439	1.5268e-05	0.00024384	Down-regulated	15.1339	14.0167	14.838	16.5319	18.8266	18.6057
ENSBTAG00000040316	Turquoise	TMEM92	-1.7558	1.5343e-05	0.00024486	Down-regulated	1.03258	0.35171	0.458011	1.98992	1.82156	1.86188
ENSBTAG00000021303	Turquoise	RSAD1	-0.61862	1.5464e-05	0.00024659	Down-regulated	6.79715	5.06686	6.2272	8.01158	8.95077	8.2839
ENSBTAG00000001252	Turquoise	HIVEP1	-0.67822	1.5647e-05	0.00024873	Down-regulated	3.1085	2.03701	2.71263	3.98846	3.8414	3.59847
ENSBTAG00000010389	Turquoise	STBD1	-0.69497	1.576e-05	0.00025033	Down-regulated	33.0988	20.6387	30.007	41.3045	41.0385	40.9286
Novel00833	Turquoise		-0.8839	1.5798e-05	0.00025074	Down-regulated	24.2011	12.7197	21.7649	33.3517	31.0011	34.1769
ENSBTAG00000002670	Turquoise	C10orf10	1.4131	1.5876e-05	0.00025178	Up-regulated	9.76452	16.5375	11.4922	4.1418	4.24273	4.44505
ENSBTAG00000044092	Turquoise	IQCK	0.85756	1.5968e-05	0.00025286	Up-regulated	4.42869	5.98085	5.52485	3.09269	2.61583	2.24593
ENSBTAG00000016918	Turquoise	MYOF	-0.3812	1.602e-05	0.00025335	Down-regulated	38.8035	33.2605	38.8653	42.8082	44.9656	43.4
ENSBTAG00000015782	Turquoise	SCAP	0.39335	1.6024e-05	0.00025335	Up-regulated	45.9954	51.337	45.4878	34.6578	31.256	32.5737
ENSBTAG00000007323	Turquoise	CPSF6	-0.65003	1.6157e-05	0.00025505	Down-regulated	27.586	18.8034	28.3525	35.7461	35.1709	35.6773
ENSBTAG00000017223	Turquoise	MEST	-0.56899	1.6243e-05	0.00025622	Down-regulated	42.1053	29.4858	37.3775	48.5934	48.5341	49.7698
ENSBTAG00000011202	Turquoise	CARD19	-0.53276	1.6492e-05	0.00025994	Down-regulated	21.6908	18.3732	22.6489	29.0689	26.7564	26.5032
ENSBTAG00000012038	Turquoise	TRIM56	-0.51695	1.6675e-05	0.00026243	Down-regulated	10.2715	10.0101	10.2186	13.7094	11.7974	14.0513
ENSBTAG00000030593	Turquoise		-0.67229	1.7459e-05	0.00027371	Down-regulated	93.0514	61.5728	81.8483	114.942	107.701	119.816
ENSBTAG00000008271	Turquoise	MEDAG	-0.82356	1.7505e-05	0.00027423	Down-regulated	15.0524	8.41261	13.4726	20.8648	19.434	19.1566
ENSBTAG00000044097	Turquoise	KLF7	-0.70233	1.7701e-05	0.00027708	Down-regulated	15.8572	9.9914	15.3424	20.4898	20.702	19.7533
Novel00735	Turquoise		-0.79441	1.7973e-05	0.00028091	Down-regulated	1.8745	1.28266	1.83567	2.86852	2.62911	2.369
ENSBTAG00000020940	Turquoise	ANXA11	-0.39113	1.8132e-05	0.00028296	Down-regulated	67.1584	57.6387	67.8503	74.8483	77.0398	77.4704
ENSBTAG00000013343	Turquoise	FTL	1.1325	1.8276e-05	0.00028477	Up-regulated	1995.13	2950.99	1981.49	1018.06	868.404	969.432
ENSBTAG00000021956	Turquoise	ISCA2	0.69072	1.8318e-05	0.00028521	Up-regulated	12.4397	15.0841	13.6887	6.86625	7.75128	8.5244
ENSBTAG00000046775	Turquoise	MAN1B1	0.47836	1.8494e-05	0.00028752	Up-regulated	19.502	22.9124	20.2986	14.2913	13.4374	13.0393
Novel01215	Turquoise		1.6641	1.8583e-05	0.00028868	Up-regulated	3.75885	6.86339	4.66603	1.36293	1.52211	1.47586
ENSBTAG00000018972	Turquoise	GARS	-0.37025	1.899e-05	0.00029433	Down-regulated	194.464	176.67	186.194	217.936	220.388	215.353
ENSBTAG00000023039	Turquoise	DUSP13	0.78741	1.9046e-05	0.00029476	Up-regulated	7.63815	10.3191	9.88407	3.87719	5.24414	5.50408
Novel01570	Turquoise		0.59995	1.9054e-05	0.00029476	Up-regulated	19.2122	22.162	20.4333	13.993	11.0521	11.8616
ENSBTAG00000004852	Turquoise	PLEKHO1	-0.49489	1.943e-05	0.00029979	Down-regulated	19.774	16.1345	18.0426	24.0551	22.3272	22.6201
ENSBTAG00000016217	Turquoise	RBM43	-0.6938	1.9885e-05	0.00030658	Down-regulated	3.00669	2.59716	3.20558	3.87277	4.31427	4.75443
ENSBTAG00000033726	Turquoise	GRIP1	-1.4669	2.0186e-05	0.00031098	Down-regulated	0.452367	0.20636	0.4886	1.01022	0.966981	0.910354
ENSBTAG00000017747	Turquoise	PLSCR3	-0.42146	2.0412e-05	0.00031422	Down-regulated	34.5645	29.3916	33.4556	39.6449	38.5997	40.1655
ENSBTAG00000006626	Turquoise	TMEM132B	1.4969	2.1019e-05	0.00032286	Up-regulated	0.770733	1.0184	0.803761	0.381407	0.223258	0.224634
ENSBTAG00000018169	Turquoise	ITGB4	0.88464	2.102e-05	0.00032286	Up-regulated	1.03725	1.43148	1.22593	0.667286	0.578385	0.564315
ENSBTAG00000012500	Turquoise	RARA	-0.40606	2.1103e-05	0.00032389	Down-regulated	27.1203	24.7414	26.9845	33.2988	29.574	31.8724
ENSBTAG00000018868	Turquoise	METTL9	-0.44181	2.118e-05	0.0003245	Down-regulated	31.1751	25.2812	29.4032	35.4775	34.3723	36.0263
ENSBTAG00000020331	Turquoise	COQ6	0.5266	2.119e-05	0.0003245	Up-regulated	14.4495	17.4999	16.3046	10.0073	10.0471	10.2904
ENSBTAG00000000120	Turquoise	USP43	-1.4937	2.1231e-05	0.00032488	Down-regulated	0.717615	0.107206	0.507664	1.26473	1.07081	1.09248
ENSBTAG00000011446	Turquoise	SEMA7A	0.838	2.1274e-05	0.00032529	Up-regulated	4.05558	5.49596	3.89911	2.2711	2.18843	2.34871
ENSBTAG00000013744	Turquoise	SYNPO	-0.92194	2.1478e-05	0.00032777	Down-regulated	14.6856	7.69659	14.1271	22.5151	19.5026	20.8949
ENSBTAG00000016523	Turquoise	DNAH10	1.3916	2.1484e-05	0.00032777	Up-regulated	0.195357	0.320164	0.315726	0.11761	0.0846591	0.0838703
ENSBTAG00000016445	Turquoise	YME1L1	-0.38817	2.1513e-05	0.00032797	Down-regulated	59.8784	52.2458	54.0894	63.9451	66.9924	66.5216
Novel00082	Turquoise		-1.4723	2.1661e-05	0.00032997	Down-regulated	0.414764	0.126138	0.286711	0.777442	0.634621	0.681101
ENSBTAG00000009208	Turquoise	TCTN1	0.51743	2.1889e-05	0.00033295	Up-regulated	14.6511	18.1365	15.7278	10.551	9.44489	10.6853
ENSBTAG00000011200	Turquoise	ZNF644	-0.4473	2.195e-05	0.00033351	Down-regulated	8.81868	7.27277	8.09907	9.42517	10.4015	10.1317
ENSBTAG00000008204	Turquoise	CARNMT1	0.4886	2.2487e-05	0.00034104	Up-regulated	25.5167	30.4265	27.1558	17.7467	16.8564	19.0373
ENSBTAG00000018725	Turquoise	FBLIM1	-0.71812	2.2797e-05	0.00034548	Down-regulated	78.8679	48.2662	71.1378	102.247	97.0964	97.1963
ENSBTAG00000008114	Turquoise	CD99	-0.48502	2.3621e-05	0.00035744	Down-regulated	230.508	178.515	235.477	270.295	271.531	277.496
ENSBTAG00000002941	Turquoise	FES	-0.51113	2.3707e-05	0.00035835	Down-regulated	8.32379	7.13079	8.048	10.3563	9.91013	10.1303
Novel00655	Turquoise		-0.39635	2.3716e-05	0.00035835	Down-regulated	28.4538	24.383	27.1014	31.9747	32.6937	30.8394
ENSBTAG00000047537	Turquoise	CCAR1	-0.4407	2.3856e-05	0.0003602	Down-regulated	26.9002	22.4619	26.7959	30.9995	32.3224	30.5369
ENSBTAG00000021455	Turquoise	CFL1	-0.59643	2.3924e-05	0.00036097	Down-regulated	491.092	345.37	432.22	609.977	557.555	574.779
ENSBTAG00000002996	Turquoise	SHROOM4	-0.71856	2.503e-05	0.00037626	Down-regulated	1.42375	1.16797	1.76438	2.11016	2.27585	2.12572
ENSBTAG00000002833	Turquoise	FBXO22	0.47749	2.55e-05	0.00038305	Up-regulated	21.31	24.5708	22.4377	13.7741	15.8448	14.8693
ENSBTAG00000016822	Turquoise	PPIB	-0.36508	2.5542e-05	0.0003834	Down-regulated	478.44	447.504	487.036	559.762	549.898	541.23
ENSBTAG00000048071	Turquoise	EXOSC2	0.5962	2.5613e-05	0.00038418	Up-regulated	14.6663	16.7368	14.2518	9.21555	8.88481	9.25742
ENSBTAG00000003494	Turquoise	C20orf194	-0.57258	2.5813e-05	0.00038689	Down-regulated	5.2606	4.80448	5.79419	6.40775	7.84258	7.17272
ENSBTAG00000014872	Turquoise	CAPNS1	-0.42077	2.5959e-05	0.00038823	Down-regulated	278.74	226.221	262.106	322.921	300.921	308.168
ENSBTAG00000008435	Turquoise	KIAA0141	0.48251	2.6111e-05	0.00039022	Up-regulated	20.6298	26.9469	23.3522	15.1637	15.1829	15.6183
ENSBTAG00000011946	Turquoise	C1orf27	-0.57342	2.6661e-05	0.00039815	Down-regulated	8.31205	6.82739	7.94338	10.0965	10.9479	10.1525
ENSBTAG00000012382	Turquoise	KCTD9	-0.46173	2.7239e-05	0.00040588	Down-regulated	11.9266	10.0709	11.4916	14.5772	13.122	14.1473
ENSBTAG00000015352	Turquoise	MTMR4	-0.42344	2.733e-05	0.00040695	Down-regulated	9.29212	8.77098	9.33784	10.9179	11.6442	10.7847
ENSBTAG00000012818	Turquoise	PDLIM5	-0.56638	2.7749e-05	0.00041198	Down-regulated	28.0368	19.588	22.8033	31.5614	31.8643	31.3461
ENSBTAG00000019434	Turquoise	PDCD4	0.46809	2.7978e-05	0.00041508	Up-regulated	18.7389	20.92	18.0258	12.0568	13.3314	12.4173
ENSBTAG00000018255	Turquoise	ACTN1	-0.60626	2.8005e-05	0.00041519	Down-regulated	273.24	188.564	249.846	341.425	315.362	327.401
ENSBTAG00000018065	Turquoise	YARS	-0.38714	2.8144e-05	0.00041694	Down-regulated	50.239	47.227	47.9621	58.2025	57.3626	56.955
ENSBTAG00000008362	Turquoise	CTDSP1	-0.41052	2.8391e-05	0.00041969	Down-regulated	46.9706	39.9913	42.9876	53.619	49.2379	53.8615
ENSBTAG00000010293	Turquoise		-0.80317	2.883e-05	0.00042557	Down-regulated	4.54504	3.87025	6.41453	8.43056	7.59059	7.46358
ENSBTAG00000006707	Turquoise	ACSL5	-0.81198	2.9179e-05	0.0004301	Down-regulated	5.39131	3.35049	5.21551	8.1181	6.78636	7.35887
ENSBTAG00000013688	Turquoise	PGF	3.8544	2.9531e-05	0.00043498	Up-regulated	1.35215	3.39909	1.68211	0.147453	0.0906275	0.162109
ENSBTAG00000007456	Turquoise	TAZ	0.52069	2.9659e-05	0.00043655	Up-regulated	13.7955	18.0273	14.9788	9.26249	10.0463	10.2376
ENSBTAG00000001843	Turquoise	WBP1	0.40413	2.9758e-05	0.00043768	Up-regulated	81.3241	95.1993	81.4243	61.7757	55.032	59.6861
ENSBTAG00000021364	Turquoise	TNK2	0.71184	3.0029e-05	0.00044078	Up-regulated	16.4184	22.6903	17.3693	10.6722	10.2776	10.2496
ENSBTAG00000001619	Turquoise	SERINC5	0.76845	3.0033e-05	0.00044078	Up-regulated	17.2861	23.0831	16.713	9.15506	10.4782	10.7144
ENSBTAG00000004803	Turquoise	NTAN1	-0.38945	3.0439e-05	0.00044571	Down-regulated	105.628	95.0321	104.877	119.147	126.364	117.763
ENSBTAG00000016116	Turquoise		0.76246	3.082e-05	0.00045071	Up-regulated	40.215	53.9287	39.0146	24.5271	22.8545	23.6349
ENSBTAG00000012449	Turquoise		-0.54774	3.1132e-05	0.00045463	Down-regulated	8.67862	6.46636	8.51411	10.3934	10.3132	10.7108
ENSBTAG00000002646	Turquoise	DYNC1I2	-0.39014	3.1543e-05	0.00045995	Down-regulated	53.7879	50.3221	54.0255	62.6816	62.0824	63.2427
ENSBTAG00000007609	Turquoise	ITFG2	0.74906	3.1581e-05	0.00045995	Up-regulated	15.6472	20.9409	15.1911	9.4807	8.9373	9.45709
ENSBTAG00000014863	Turquoise	GYPC	-0.75256	3.1938e-05	0.00046474	Down-regulated	38.4157	23.7791	40.4446	54.1578	51.5114	51.5466
ENSBTAG00000033217	Turquoise	TPM1	-0.37087	3.2079e-05	0.00046646	Down-regulated	135.379	112.852	129.817	143.693	156.328	143.959
ENSBTAG00000020654	Turquoise	BAZ2B	-0.56424	3.2151e-05	0.00046717	Down-regulated	2.02687	2.06811	2.28403	2.50778	3.14503	2.9098
ENSBTAG00000025400	Turquoise	PARP4	-0.47652	3.2328e-05	0.00046908	Down-regulated	4.96315	4.76807	5.37895	5.92469	6.8433	6.31699
ENSBTAG00000004287	Turquoise	EVC	-0.46335	3.2475e-05	0.00047087	Down-regulated	8.61264	8.12225	8.51536	10.2839	11.2177	10.0927
ENSBTAG00000018313	Turquoise	MBNL2	-0.42106	3.2543e-05	0.0004712	Down-regulated	15.9308	14.2748	16.1085	18.6152	18.4327	19.223
ENSBTAG00000019017	Turquoise	IFITM1	-0.64455	3.2626e-05	0.00047173	Down-regulated	33.7778	28.3382	31.2771	43.1575	39.0081	50.3156
ENSBTAG00000002534	Turquoise		-0.54373	3.2741e-05	0.00047306	Down-regulated	37.1437	26.7924	36.1832	44.4078	43.4527	44.7364
Novel01221	Turquoise		-0.6106	3.2791e-05	0.0004733	Down-regulated	5.03435	4.49498	4.27571	5.72767	7.18399	6.23462
ENSBTAG00000016999	Turquoise	RYK	-0.40107	3.2804e-05	0.0004733	Down-regulated	40.9447	34.5434	40.2033	44.782	46.0236	47.8955
ENSBTAG00000000355	Turquoise	OXLD1	0.59645	3.3115e-05	0.00047712	Up-regulated	10.4538	13.55	11.2749	6.99988	7.28848	6.84055
ENSBTAG00000008492	Turquoise	ZMYM3	-0.43311	3.3331e-05	0.00047955	Down-regulated	7.91937	7.63057	8.22279	9.37409	10.0046	9.74478
ENSBTAG00000047133	Turquoise		-0.70065	3.3617e-05	0.00048332	Down-regulated	9.63115	8.08408	9.3207	13.9345	13.2916	12.6525
Novel00451	Turquoise		-1.0029	3.3814e-05	0.00048549	Down-regulated	0.598318	0.538881	0.974334	1.27382	1.38943	1.17999
ENSBTAG00000008349	Turquoise	ZNF311	0.90786	3.3837e-05	0.00048549	Up-regulated	3.64807	5.1699	3.84864	1.65236	2.33849	2.12732
ENSBTAG00000018086	Turquoise	TBC1D10A	-0.77354	3.3839e-05	0.00048549	Down-regulated	25.5361	14.9668	20.529	32.7702	29.6654	32.421
ENSBTAG00000005221	Turquoise	WNK1	0.53186	3.4075e-05	0.00048854	Up-regulated	32.2886	42.3636	34.2591	22.4092	23.2698	22.5283
ENSBTAG00000003585	Turquoise	CD47	-0.37417	3.4256e-05	0.00049079	Down-regulated	88.8361	80.0903	87.3064	96.9733	102.209	102.249
ENSBTAG00000012778	Turquoise	CAPN2	-0.79192	3.4395e-05	0.00049244	Down-regulated	98.2044	53.1945	84.0825	122.352	124.2	124.478
ENSBTAG00000017645	Turquoise		-1.0126	3.4621e-05	0.00049532	Down-regulated	6.34762	4.66294	4.86682	9.4394	10.6082	9.06782
ENSBTAG00000020504	Turquoise	CDK2AP1	-0.40866	3.5247e-05	0.00050357	Down-regulated	85.6121	68.8833	74.0416	93.7264	90.058	91.6123
ENSBTAG00000020797	Turquoise	CABLES2	0.65486	3.5595e-05	0.00050784	Up-regulated	7.42691	8.44784	7.46253	4.10511	5.07166	4.26696
ENSBTAG00000014367	Turquoise	PRKX	-0.55482	3.5693e-05	0.00050888	Down-regulated	17.6732	15.9412	14.9034	22.9045	21.44	20.2968
ENSBTAG00000010368	Turquoise	TPST2	0.616	3.5953e-05	0.00051218	Up-regulated	21.4815	27.9059	21.7045	15.0637	13.5084	13.3973
ENSBTAG00000003330	Turquoise	ATL3	-0.4012	3.5974e-05	0.00051218	Down-regulated	38.801	32.548	38.5753	43.8347	45.0602	42.9066
ENSBTAG00000013042	Turquoise	EXOC5	-0.49635	3.6035e-05	0.00051268	Down-regulated	26.4857	19.5441	25.1669	29.6816	30.8657	30.7109
ENSBTAG00000018905	Turquoise	MAN2A2	0.40112	3.6782e-05	0.00052223	Up-regulated	18.1816	22.8516	20.861	13.612	13.9731	14.8702
ENSBTAG00000008151	Turquoise	MAP3K3	0.46883	3.6891e-05	0.00052341	Up-regulated	17.6078	20.4577	18.141	11.9422	12.2332	12.6233
ENSBTAG00000016827	Turquoise	RGL2	-0.42699	3.82e-05	0.00054047	Down-regulated	43.9611	35.9029	42.5587	50.6348	47.1839	51.5732
ENSBTAG00000014685	Turquoise	HPRT1	-0.46233	3.8561e-05	0.00054405	Down-regulated	23.9917	19.5363	22.765	28.3497	27.1001	27.4613
ENSBTAG00000006712	Turquoise	KIAA0368	-0.38183	3.8604e-05	0.00054405	Down-regulated	19.694	17.7571	18.5533	21.3721	24.0454	20.8334
Novel01629	Turquoise		1.4484	3.8612e-05	0.00054405	Up-regulated	6.13502	8.46508	6.98636	2.79504	1.78947	2.56071
ENSBTAG00000005431	Turquoise	LMCD1	-1.0456	3.8883e-05	0.00054712	Down-regulated	6.56474	2.55578	5.92259	9.21683	9.09274	9.98899
ENSBTAG00000011215	Turquoise	ACTN4	-0.40434	3.9219e-05	0.00055118	Down-regulated	196.385	160.58	181.132	223.71	207.465	215.174
ENSBTAG00000019754	Turquoise	CAVIN3	-0.60962	3.9296e-05	0.00055179	Down-regulated	124.276	83.7016	110.027	152.812	145.486	142.628
ENSBTAG00000014027	Turquoise	TRIM36	1.2643	3.9388e-05	0.0005527	Up-regulated	1.12538	1.90482	1.59944	0.548432	0.697402	0.498987
Novel01566	Turquoise		-1.4283	3.9753e-05	0.00055706	Down-regulated	1.62618	0.256434	1.03217	2.17321	2.47914	2.52497
ENSBTAG00000001700	Turquoise		-0.37434	3.9875e-05	0.00055838	Down-regulated	220.15	190.7	186.704	228.513	231.577	242.911
ENSBTAG00000020632	Turquoise	NQO1	1.5437	4.0725e-05	0.00056989	Up-regulated	17.8532	28.5784	16.7699	6.66773	5.92921	6.98733
ENSBTAG00000003836	Turquoise	ADAM19	-0.76202	4.0803e-05	0.0005706	Down-regulated	30.7846	17.5111	25.6306	38.9374	36.8094	38.2774
ENSBTAG00000015277	Turquoise	PCF11	-0.44008	4.0894e-05	0.00057148	Down-regulated	7.77991	6.38726	7.61458	8.30657	9.53652	9.0046
ENSBTAG00000017901	Turquoise	LAYN	1.1013	4.1135e-05	0.00057446	Up-regulated	3.03899	4.27706	2.96146	1.48837	1.20553	1.6363
ENSBTAG00000001182	Turquoise		-0.443	4.1621e-05	0.00058045	Down-regulated	102.024	78.8931	97.4724	110.405	116.276	117.129
ENSBTAG00000010234	Turquoise	DHRS1	-0.42946	4.168e-05	0.00058087	Down-regulated	31.5293	29.079	36.5551	38.2734	38.8511	41.6274
ENSBTAG00000010978	Turquoise	PROX1	1.3953	4.1913e-05	0.00058373	Up-regulated	1.11015	1.42614	1.31208	0.431649	0.462266	0.431411
ENSBTAG00000007149	Turquoise	NYNRIN	-0.40709	4.2422e-05	0.00058882	Down-regulated	12.5286	10.1008	12.1767	13.8123	13.6604	14.4337
ENSBTAG00000013537	Turquoise	FER1L6	-1.2698	4.2614e-05	0.00059108	Down-regulated	0.403739	0.13223	0.36787	0.620793	0.782671	0.586246
ENSBTAG00000008954	Turquoise	PSMB9	-0.7227	4.2667e-05	0.00059141	Down-regulated	9.32864	9.08191	7.91322	15.2767	12.6028	11.4745
ENSBTAG00000011912	Turquoise	SLC25A25	-0.59334	4.3159e-05	0.00059783	Down-regulated	4.29529	3.99219	4.09471	4.99324	6.09541	5.87538
ENSBTAG00000018540	Turquoise	NOX4	-1.5779	4.3229e-05	0.00059838	Down-regulated	0.604722	0.247568	0.398594	1.02519	1.14787	1.23194
ENSBTAG00000012352	Turquoise	PARP16	-0.50956	4.3868e-05	0.000606	Down-regulated	7.48612	5.83088	6.98106	8.79386	8.34146	9.10215
ENSBTAG00000007773	Turquoise	VCAM1	-1.3269	4.4237e-05	0.00061028	Down-regulated	0.752154	0.32752	0.499749	0.92872	1.436	1.2522
ENSBTAG00000001675	Turquoise	ITPKA	2.8899	4.4456e-05	0.00061248	Up-regulated	0.874485	1.86163	0.976863	0.169591	0.148906	0.133177
ENSBTAG00000014401	Turquoise	SORBS3	-0.55297	4.4762e-05	0.00061628	Down-regulated	42.8838	30.2179	41.3219	50.3423	50.5609	51.6493
ENSBTAG00000013275	Turquoise	MAD2L2	0.71995	4.4823e-05	0.00061657	Up-regulated	14.7022	21.0052	17.1989	10.195	9.78298	9.08184
ENSBTAG00000018825	Turquoise	SSH1	0.51307	4.4843e-05	0.00061657	Up-regulated	8.03007	9.30282	8.6983	5.3069	5.6262	5.59912
ENSBTAG00000012191	Turquoise	WWC2	0.36716	4.5119e-05	0.00061952	Up-regulated	58.1868	69.4345	61.9952	44.6492	44.5222	44.0001
Novel00929	Turquoise		2.5215	4.543e-05	0.00062338	Up-regulated	0.977354	2.26734	1.54105	0.154132	0.289461	0.310662
ENSBTAG00000047654	Turquoise	CMTM3	-0.40372	4.5557e-05	0.00062469	Down-regulated	86.0198	70.7589	80.2338	91.4982	92.7708	100.421
ENSBTAG00000019304	Turquoise	BTBD3	0.61893	4.5866e-05	0.00062852	Up-regulated	8.37174	9.93177	8.70075	5.02145	5.00774	5.90027
ENSBTAG00000013084	Turquoise	NAPA	0.40814	4.6076e-05	0.00063054	Up-regulated	44.7395	49.1931	41.6779	32.8446	29.4587	30.2573
ENSBTAG00000008147	Turquoise	MICAL1	-0.41737	4.6675e-05	0.00063746	Down-regulated	14.6136	12.5022	14.4679	16.8952	16.857	16.6567
ENSBTAG00000006208	Turquoise	ADCY7	-1.0222	4.6764e-05	0.00063825	Down-regulated	6.85863	2.69577	5.92738	9.64778	9.14975	9.85074
ENSBTAG00000003574	Turquoise	KIAA1644	0.76968	4.6949e-05	0.00063992	Up-regulated	19.8797	27.4105	21.039	10.2979	13.7432	12.2781
ENSBTAG00000019375	Turquoise	SCARF2	-0.57123	4.7191e-05	0.0006428	Down-regulated	84.2855	59.3942	72.5158	101.754	93.671	96.3442
ENSBTAG00000008839	Turquoise	AMER1	-0.59512	4.7709e-05	0.00064943	Down-regulated	3.55665	2.65808	3.54728	4.52496	4.44981	4.42038
Novel00039	Turquoise		1.2	4.777e-05	0.00064982	Up-regulated	8.90112	11.1222	6.82738	3.17367	4.36854	3.05297
ENSBTAG00000043568	Turquoise	ND3	-0.45501	4.8014e-05	0.00065158	Down-regulated	1290.17	1042.54	1370.74	1568.09	1542.64	1498.83
ENSBTAG00000019989	Turquoise	PXK	-0.46551	4.8035e-05	0.00065158	Down-regulated	23.9875	18.0275	21.3239	25.4191	27.014	27.0329
ENSBTAG00000002605	Turquoise		-0.67036	4.8059e-05	0.00065158	Down-regulated	2.9498	1.90632	2.44265	3.53672	3.76118	3.26494
ENSBTAG00000017530	Turquoise	PLGRKT	-0.49311	4.8215e-05	0.00065326	Down-regulated	27.2077	20.1361	25.2496	31.4157	30.3291	31.0596
ENSBTAG00000011056	Turquoise	IDS	0.43765	4.8516e-05	0.00065691	Up-regulated	26.5309	33.2461	27.6695	20.0509	19.3239	19.0811
ENSBTAG00000004735	Turquoise	CCNE1	0.97365	4.908e-05	0.00066411	Up-regulated	3.98542	5.44862	4.49683	1.79905	2.57237	2.06027
ENSBTAG00000014695	Turquoise	NAA38	0.60679	4.9632e-05	0.00067113	Up-regulated	39.3709	49.4936	36.8056	25.2486	23.9292	25.5178
ENSBTAG00000013204	Turquoise	ATP13A3	0.61727	5.0033e-05	0.0006761	Up-regulated	50.2243	68.6146	54.2682	33.0225	34.8316	34.3082
ENSBTAG00000016352	Turquoise	STX10	-0.47352	5.0272e-05	0.00067889	Down-regulated	23.7698	20.4779	21.7905	27.145	27.9624	28.1269
ENSBTAG00000012777	Turquoise	SRF	-0.49566	5.0627e-05	0.00068324	Down-regulated	36.6378	27.1114	31.4849	41.0681	39.4994	41.3895
Novel01288	Turquoise		-0.50055	5.0865e-05	0.000686	Down-regulated	1.67029	1.81898	1.84768	1.97045	2.5903	2.29225
ENSBTAG00000008884	Turquoise	MAPRE3	0.44254	5.1112e-05	0.00068887	Up-regulated	23.6902	26.8015	26.1574	17.0323	17.0075	17.073
ENSBTAG00000046218	Turquoise	KLF11	0.96225	5.1231e-05	0.00068985	Up-regulated	4.11941	5.86477	4.01676	2.37195	2.11377	2.01132
ENSBTAG00000000460	Turquoise	SYTL2	-0.35858	5.133e-05	0.00069044	Down-regulated	62.5841	58.7141	60.4085	66.7987	71.921	72.7081
Novel01160	Turquoise		-0.767	5.1544e-05	0.00069286	Down-regulated	6.18417	3.5534	5.70089	7.36771	8.44755	8.10001
ENSBTAG00000009486	Turquoise	TMEM179B	0.62749	5.188e-05	0.00069647	Up-regulated	14.5473	18.2809	16.2345	8.42857	10.8819	9.48564
ENSBTAG00000018460	Turquoise	ADAMTS16	-0.98287	5.1897e-05	0.00069647	Down-regulated	2.1742	1.24829	1.87298	3.10669	3.74969	2.67298
ENSBTAG00000023374	Turquoise	FUT1	-0.93295	5.1944e-05	0.00069647	Down-regulated	1.7208	0.946015	1.3344	2.3067	2.34305	2.30155
ENSBTAG00000002960	Turquoise	TWF2	-0.36912	5.1948e-05	0.00069647	Down-regulated	88.455	73.7289	85.8095	100.208	96.7335	93.7859
ENSBTAG00000007427	Turquoise	PPRC1	-0.40551	5.2881e-05	0.00070712	Down-regulated	11.0964	10.5319	11.7007	12.8513	13.7782	13.4329
ENSBTAG00000008125	Turquoise	KCNAB2	1.0517	5.3262e-05	0.00071036	Up-regulated	3.38708	5.32596	4.15171	2.17001	1.65706	1.77842
ENSBTAG00000017733	Turquoise	CA2	-0.79232	5.3614e-05	0.00071458	Down-regulated	21.7342	13.3578	19.8015	28.3849	26.1164	31.9235
ENSBTAG00000017411	Turquoise	AK5	-1.9861	5.4206e-05	0.000722	Down-regulated	0.12189	0.0864944	0.163835	0.347072	0.568848	0.427357
ENSBTAG00000001862	Turquoise	PPP2R2B	-0.66536	5.4338e-05	0.00072329	Down-regulated	3.73467	3.36678	3.20783	5.11743	4.38178	5.32544
ENSBTAG00000018894	Turquoise	PEX11G	0.61893	5.4877e-05	0.00072952	Up-regulated	30.7215	41.8962	34.1609	21.987	19.551	21.3606
ENSBTAG00000018726	Turquoise	RIMS3	0.7046	5.4993e-05	0.00073058	Up-regulated	27.2914	37.6133	28.9408	17.8069	15.8888	18.3919
ENSBTAG00000003622	Turquoise	ZKSCAN7	0.87355	5.6284e-05	0.00074677	Up-regulated	2.26011	3.1675	3.2657	1.40937	1.44372	1.44333
Novel00825	Turquoise		1.2592	5.6625e-05	0.00075081	Up-regulated	5.03068	7.98672	6.87644	2.70951	2.59647	2.21009
ENSBTAG00000002122	Turquoise	FAM109A	0.59246	5.6901e-05	0.00075398	Up-regulated	20.9867	25.223	20.4009	14.3617	12.1689	13.45
ENSBTAG00000011400	Turquoise	DBN1	-0.40931	5.7109e-05	0.00075625	Down-regulated	138.633	108.516	129.624	150.245	155.016	149.223
ENSBTAG00000001114	Turquoise	PRKD3	-0.46643	5.8129e-05	0.00076777	Down-regulated	20.6002	16.787	21.876	23.3411	24.8567	26.1777
ENSBTAG00000003758	Turquoise	TKT	-0.50899	5.8671e-05	0.00077442	Down-regulated	61.4998	47.0543	58.5862	76.715	70.0938	69.1304
ENSBTAG00000002586	Turquoise	TCF12	-0.35791	5.8714e-05	0.00077449	Down-regulated	49.3026	41.9076	46.7993	52.3669	55.0119	53.2052
ENSBTAG00000030543	Turquoise	SLC6A16	0.94737	5.8769e-05	0.00077471	Up-regulated	2.22833	2.84625	2.42216	0.873956	1.34288	1.31021
ENSBTAG00000006287	Turquoise	NEDD9	-0.67115	5.8888e-05	0.00077578	Down-regulated	6.44751	4.04437	5.12161	7.6684	7.29014	7.64212
Novel01413	Turquoise		-0.42861	5.915e-05	0.00077869	Down-regulated	56.4004	45.4661	54.877	66.5906	61.5111	63.388
ENSBTAG00000018003	Turquoise	ARHGEF25	-0.80702	5.9185e-05	0.00077869	Down-regulated	36.133	19.3999	31.5106	42.8822	47.5303	48.2432
Novel00277	Turquoise		-1.2898	5.9685e-05	0.00078476	Down-regulated	1.82523	1.09811	2.39999	3.05053	4.83313	3.97976
ENSBTAG00000006187	Turquoise	MFAP4	-0.56562	6.016e-05	0.0007905	Down-regulated	77.2032	60.7536	81.7351	93.7953	93.5787	107.939
ENSBTAG00000012446	Turquoise	MTHFSD	0.61855	6.0323e-05	0.00079213	Up-regulated	8.36542	11.1843	9.77539	5.99371	5.3191	5.96965
ENSBTAG00000015032	Turquoise	CD14	1.9262	6.0851e-05	0.00079855	Up-regulated	0.455667	0.792198	0.520601	0.124558	0.159491	0.136938
ENSBTAG00000003754	Turquoise		-0.47632	6.1053e-05	0.00080069	Down-regulated	5.40505	4.43218	5.14053	5.8448	6.63883	6.446
ENSBTAG00000040564	Turquoise	LOC101902937	-0.60055	6.17e-05	0.00080866	Down-regulated	367.047	248.322	356.444	457.473	445.676	436.033
ENSBTAG00000019251	Turquoise	EPB41L3	-0.50722	6.1879e-05	0.00081049	Down-regulated	18.2974	13.2284	17.3326	20.773	21.5891	20.7436
ENSBTAG00000038430	Turquoise		1.3975	6.1921e-05	0.00081052	Up-regulated	188.53	310.28	192.968	77.5824	77.5346	82.2183
ENSBTAG00000001790	Turquoise	SAFB2	0.41336	6.2383e-05	0.00081553	Up-regulated	34.8382	44.2426	37.5169	25.7398	27.387	26.1741
ENSBTAG00000019977	Turquoise	PCDH10	0.8942	6.2919e-05	0.000822	Up-regulated	2.1195	2.76501	1.86305	1.2188	1.04494	1.01952
ENSBTAG00000009871	Turquoise	RAB18	-0.38259	6.3907e-05	0.00083437	Down-regulated	51.3177	44.9779	47.434	55.2122	57.7788	57.0956
ENSBTAG00000016593	Turquoise	FMNL3	-0.35187	6.3994e-05	0.00083498	Down-regulated	73.0395	69.0052	73.0869	86.8331	79.9739	82.1606
ENSBTAG00000046570	Turquoise		1.1128	6.4367e-05	0.00083932	Up-regulated	2.244	3.42971	2.63918	1.15013	1.38962	0.940229
ENSBTAG00000022293	Turquoise	METTL12	1.062	6.4844e-05	0.00084285	Up-regulated	49.0969	77.7411	55.0828	26.9076	25.4464	26.4108
ENSBTAG00000003966	Turquoise	DUSP3	0.41819	6.5187e-05	0.00084677	Up-regulated	13.623	15.8528	13.8686	9.86734	9.98849	9.53281
ENSBTAG00000012144	Turquoise	ZMYND19	0.4919	6.5494e-05	0.00085021	Up-regulated	32.3021	37.4784	35.4429	22.7845	23.067	21.9472
ENSBTAG00000008388	Turquoise	THOC2	-0.44101	6.6255e-05	0.00085901	Down-regulated	9.91346	7.84546	10.2188	11.3508	11.871	11.2786
ENSBTAG00000003295	Turquoise	GORAB	-0.4423	6.6705e-05	0.00086429	Down-regulated	13.3867	12.1979	13.048	14.8936	16.6174	16.1433
ENSBTAG00000039275	Turquoise	ERAP2	-0.66559	6.7219e-05	0.00086985	Down-regulated	2.0958	1.71772	1.574	2.68543	2.5308	2.53902
ENSBTAG00000017370	Turquoise	ARFGEF3	1.5092	6.7294e-05	0.00087027	Up-regulated	0.540064	0.804794	0.689616	0.20914	0.289849	0.148776
ENSBTAG00000012444	Turquoise	ADAM12	-1.0986	6.7679e-05	0.00087455	Down-regulated	39.1678	12.6897	31.5072	55.7924	54.2152	52.7972
ENSBTAG00000019184	Turquoise	TRAPPC2L	0.43001	6.7711e-05	0.00087455	Up-regulated	22.381	28.1521	24.1507	16.1097	17.0166	17.087
ENSBTAG00000014550	Turquoise	GLT8D1	-0.43597	6.7882e-05	0.00087621	Down-regulated	23.2346	20.6679	21.6507	26.4917	27.6275	26.3701
ENSBTAG00000017584	Turquoise	PLCG1	0.38945	6.8932e-05	0.00088865	Up-regulated	30.937	39.046	34.4299	23.4217	23.6646	25.1045
ENSBTAG00000046783	Turquoise		-0.94991	7.0578e-05	0.00090758	Down-regulated	11.1593	7.96887	7.68958	16.507	17.3543	13.2128
ENSBTAG00000019015	Turquoise	IFITM3	-0.62855	7.0828e-05	0.00091023	Down-regulated	123.927	85.7959	128.013	165.399	151.232	157.714
Novel00378	Turquoise		-0.49374	7.11e-05	0.00091315	Down-regulated	6.84384	5.66749	6.48526	7.23993	8.76739	8.29889
ENSBTAG00000020657	Turquoise	FAT1	0.33846	7.2443e-05	0.00092981	Up-regulated	81.0056	89.9382	83.5473	59.4758	60.9567	61.9968
ENSBTAG00000019627	Turquoise	THY1	-0.43008	7.2876e-05	0.00093477	Down-regulated	635.854	504.498	651.057	731.654	728.275	731.896
ENSBTAG00000017393	Turquoise	L3MBTL3	-0.59541	7.3518e-05	0.00094242	Down-regulated	4.65824	3.33308	3.54803	5.00052	5.76098	5.08924
ENSBTAG00000019927	Turquoise	CYB5R1	0.49813	7.3583e-05	0.00094267	Up-regulated	59.7576	75.2745	60.9814	44.8337	41.6706	39.1131
ENSBTAG00000006928	Turquoise	OAT	0.44391	7.3827e-05	0.00094461	Up-regulated	73.4417	90.6884	72.345	53.4627	52.3672	51.5777
ENSBTAG00000010551	Turquoise	ATP1A2	0.77625	7.4605e-05	0.00095337	Up-regulated	3.28924	4.83066	4.27283	1.90352	2.2472	2.4024
ENSBTAG00000048273	Turquoise		-0.35991	7.5084e-05	0.00095889	Down-regulated	95.9826	80.588	89.922	103.41	105.218	101.856
ENSBTAG00000005404	Turquoise	MSC	-0.814	7.5515e-05	0.0009632	Down-regulated	10.3681	5.57815	7.94347	13.4493	12.3914	12.3642
ENSBTAG00000000288	Turquoise	UPF2	-0.41148	7.5794e-05	0.00096615	Down-regulated	12.53	10.719	12.1533	13.3077	15.2651	14.1954
ENSBTAG00000015751	Turquoise	MEOX1	-1.4242	7.729e-05	0.0009846	Down-regulated	2.89253	0.314506	1.99098	4.32005	4.36	4.08346
ENSBTAG00000011382	Turquoise	SLC9A3R1	0.49761	7.8555e-05	0.0010001	Up-regulated	12.48	14.5695	13.1577	9.29607	8.56589	7.92769
ENSBTAG00000046173	Turquoise	ALG12	0.44844	7.9696e-05	0.0010134	Up-regulated	26.7752	34.0647	28.6453	20.7005	18.923	19.7313
ENSBTAG00000021395	Turquoise	PSME1	-0.36457	8.2025e-05	0.0010417	Down-regulated	123.409	107.23	110.807	134.697	134.915	129.354
ENSBTAG00000016254	Turquoise	HDAC5	-0.3755	8.2182e-05	0.0010424	Down-regulated	25.331	24.0009	23.7796	30.0261	28.2835	27.6994
ENSBTAG00000007652	Turquoise	RFTN2	-0.60642	8.2236e-05	0.0010424	Down-regulated	6.75224	4.91604	6.09895	7.69675	9.07546	7.82256
ENSBTAG00000010179	Turquoise	COL5A3	-0.39595	8.249e-05	0.001045	Down-regulated	24.2323	22.2282	28.2647	28.9597	31.2731	29.0259
ENSBTAG00000013834	Turquoise	LOC107131131	-0.55365	8.3334e-05	0.0010537	Down-regulated	11.525	10.6654	12.5764	16.0767	15.2624	14.952
ENSBTAG00000012858	Turquoise	NT5C2	-0.38168	8.3546e-05	0.0010558	Down-regulated	27.3036	22.6599	26.3291	29.1452	30.8156	30.3031
ENSBTAG00000011374	Turquoise	S1PR3	-0.58382	8.3723e-05	0.0010573	Down-regulated	3.02775	2.28987	3.27026	3.96708	3.68128	4.0407
ENSBTAG00000018013	Turquoise	EMP3	-0.9844	8.4283e-05	0.0010638	Down-regulated	191.735	79.3014	163.173	278.077	254.925	249.393
ENSBTAG00000003947	Turquoise	SSBP4	-0.39073	8.4989e-05	0.0010713	Down-regulated	46.7598	43.2609	44.7542	53.4591	53.8017	53.0517
ENSBTAG00000019181	Turquoise	BAIAP2L1	-1.0115	8.5505e-05	0.0010769	Down-regulated	1.60091	1.07755	1.09173	2.14785	2.34851	2.41439
ENSBTAG00000007271	Turquoise	TCTN2	-0.47935	8.5534e-05	0.0010769	Down-regulated	10.5313	8.90185	9.1919	11.9265	12.2578	12.0429
Novel00486	Turquoise		0.6817	8.6021e-05	0.0010823	Up-regulated	9.00624	12.84	10.2215	5.74711	6.01241	6.33513
ENSBTAG00000012194	Turquoise	DENND2C	-0.52258	8.6922e-05	0.0010917	Down-regulated	4.53204	3.9457	4.82942	5.45362	5.92274	5.98179
ENSBTAG00000014792	Turquoise	MAP4K5	-0.48833	8.7065e-05	0.0010928	Down-regulated	11.6172	9.13677	11.1777	12.451	14.9095	13.354
ENSBTAG00000033319	Turquoise	CD200	-0.97113	8.7319e-05	0.0010953	Down-regulated	11.6148	4.74808	11.0724	15.9178	16.8801	16.2194
ENSBTAG00000012848	Turquoise	PTPRU	0.9811	8.8475e-05	0.0011085	Up-regulated	4.5681	7.00873	5.0898	2.53609	2.86664	2.23752
ENSBTAG00000038815	Turquoise	DIAPH2	-0.65733	8.8642e-05	0.0011099	Down-regulated	6.16338	4.3736	5.16225	7.07229	8.11398	7.32599
ENSBTAG00000007360	Turquoise	TMEM43	-0.35489	8.9263e-05	0.001117	Down-regulated	54.4351	49.015	54.525	62.5148	59.9198	60.8602
ENSBTAG00000021036	Turquoise	MARCH	0.62918	8.9866e-05	0.0011238	Up-regulated	25.9817	36.238	32.7248	19.8065	17.655	18.073
ENSBTAG00000004189	Turquoise	MLXIP	0.46076	8.9974e-05	0.001124	Up-regulated	12.2326	14.14	12.4131	8.29316	8.7671	8.47922
ENSBTAG00000012678	Turquoise	COLGALT1	-0.35456	8.999e-05	0.001124	Down-regulated	80.3302	70.1693	78.1712	91.6306	82.8533	90.752
ENSBTAG00000018784	Turquoise	CTSZ	-0.38184	9.0414e-05	0.0011281	Down-regulated	130.07	103.27	119.271	139.08	138.47	139.655
ENSBTAG00000010587	Turquoise	SH3BGRL	-0.38392	9.043e-05	0.0011281	Down-regulated	43.9007	37.2454	43.1104	48.4956	50.1383	48.572
ENSBTAG00000000389	Turquoise	ZNF212	0.56954	9.0676e-05	0.0011298	Up-regulated	11.0924	13.263	10.7324	6.85888	7.1197	7.44006
ENSBTAG00000009780	Turquoise	GTF2I	-0.36608	9.0856e-05	0.0011314	Down-regulated	28.2123	24.4069	27.7212	30.4372	32.1854	31.386
ENSBTAG00000007593	Turquoise	AIDA	-0.42277	9.1989e-05	0.0011448	Down-regulated	41.8737	34.0006	39.5367	48.9751	47.4775	43.9923
ENSBTAG00000035907	Turquoise	DDX3X	-0.34852	9.2284e-05	0.0011477	Down-regulated	88.2771	75.9459	87.3509	94.6006	100.429	95.7979
ENSBTAG00000015273	Turquoise	CAND2	0.46586	9.3888e-05	0.001167	Up-regulated	7.75933	9.19126	8.12382	5.3291	5.587	5.53399
ENSBTAG00000017748	Turquoise	RNF44	0.48361	9.478e-05	0.0011774	Up-regulated	10.0001	13.2365	11.6347	7.17561	8.01757	7.39825
ENSBTAG00000007080	Turquoise	PREB	0.42737	9.5354e-05	0.0011838	Up-regulated	20.3362	25.0429	21.6796	14.8727	16.2133	14.0948
ENSBTAG00000005631	Turquoise	VARS	-0.36856	9.5823e-05	0.0011889	Down-regulated	33.1921	28.2174	31.0904	36.3218	36.0952	35.9806
ENSBTAG00000018258	Turquoise	SRSF2	-0.41582	9.5973e-05	0.00119	Down-regulated	33.4087	26.3354	29.8694	35.1306	38.5746	34.9036
ENSBTAG00000014057	Turquoise	SLC35A1	0.44364	9.6779e-05	0.0011986	Up-regulated	19.345	23.2737	19.8544	12.7496	13.9914	14.8847
Novel00521	Turquoise		-0.66139	9.6945e-05	0.0011999	Down-regulated	4.69399	3.5449	4.94345	6.50518	5.86516	6.5607
ENSBTAG00000024888	Turquoise	PDE5A	-0.72032	9.7585e-05	0.0012063	Down-regulated	19.6605	11.3232	17.7657	23.122	25.4733	24.5018
Novel01673	Turquoise		-2.6815	9.7976e-05	0.0012104	Down-regulated	0.548215	0	0.276325	2.13545	1.78453	0.926724
ENSBTAG00000047196	Turquoise		-0.62485	9.8166e-05	0.0012121	Down-regulated	17.9642	12.1756	14.7043	20.1459	22.4909	20.2449
ENSBTAG00000047139	Turquoise	C12orf49	0.72569	9.8619e-05	0.0012158	Up-regulated	13.2064	19.4202	16.1469	8.88907	8.43738	9.35419
ENSBTAG00000021791	Turquoise	PARP9	-0.58203	9.8651e-05	0.0012158	Down-regulated	3.54539	2.67594	3.18417	4.53294	4.02067	4.22797
ENSBTAG00000008916	Turquoise	CYFIP2	1.6387	9.9372e-05	0.0012233	Up-regulated	1.35074	2.67164	1.97137	0.475314	0.698591	0.567997
Novel00819	Turquoise		-0.64969	0.00010059	0.0012346	Down-regulated	6.63243	4.40576	6.44778	7.54397	8.97362	8.43956
ENSBTAG00000008346	Turquoise		0.51101	0.00010145	0.0012436	Up-regulated	6.89479	8.52823	6.85441	4.4557	5.16521	4.54538
ENSBTAG00000020860	Turquoise	CHD1	-0.38958	0.00010199	0.0012495	Down-regulated	8.27359	7.72594	8.89206	9.2475	10.4559	9.89946
ENSBTAG00000020469	Turquoise	TMED8	0.78865	0.00010216	0.0012501	Up-regulated	7.08444	8.87422	6.66274	3.63103	3.94632	4.28403
ENSBTAG00000032719	Turquoise	TFRC	-0.38185	0.00010228	0.0012507	Down-regulated	29.6712	28.0174	26.81	32.7849	33.8897	33.2126
ENSBTAG00000016733	Turquoise	NOL9	0.41092	0.00010237	0.0012512	Up-regulated	24.3443	26.4669	26.4399	15.589	19.5455	17.59
ENSBTAG00000011829	Turquoise	NF1	-0.42155	0.00010348	0.0012639	Down-regulated	18.6653	14.3333	17.4717	19.8822	21.0804	20.4509
ENSBTAG00000012371	Turquoise	CPD	0.52704	0.00010426	0.001272	Up-regulated	30.5207	39.3938	30.5748	20.7919	21.9412	20.416
ENSBTAG00000003642	Turquoise	PRDX1	0.78085	0.00010488	0.0012787	Up-regulated	347.597	484.302	341.615	203.565	205.322	209.132
Novel01326	Turquoise		0.77489	0.0001066	0.0012985	Up-regulated	6.82414	9.86431	8.49302	4.79303	3.71555	4.79471
ENSBTAG00000005481	Turquoise	ADAM10	0.37102	0.00010916	0.0013254	Up-regulated	41.6621	49.958	43.4766	31.2376	31.586	31.8045
ENSBTAG00000030384	Turquoise		0.34984	0.00011061	0.0013422	Up-regulated	82.8604	95.31	79.7846	60.3978	60.6502	62.334
ENSBTAG00000003983	Turquoise	TOM1L2	0.41393	0.00011073	0.0013428	Up-regulated	30.5017	34.6887	34.657	21.7337	24.3416	21.8772
ENSBTAG00000015824	Turquoise	RNF141	0.65279	0.00011084	0.0013434	Up-regulated	10.7696	12.9128	9.52566	5.75246	6.97585	6.41722
Novel01427	Turquoise		0.49802	0.00011135	0.0013488	Up-regulated	6.75279	7.94641	6.47862	4.70554	4.64262	4.23389
Novel00696	Turquoise		0.46511	0.00011148	0.0013495	Up-regulated	19.4705	24.4493	20.6281	12.5632	15.6155	14.2082
ENSBTAG00000012357	Turquoise		-0.56694	0.00011154	0.0013495	Down-regulated	6.54187	5.13334	5.94207	7.50694	7.66643	8.52986
ENSBTAG00000011207	Turquoise	CNN1	-1.078	0.00011321	0.0013675	Down-regulated	116.892	42.5751	75.9367	160.587	144.55	147.75
ENSBTAG00000018364	Turquoise	TMEM132A	0.54896	0.00011322	0.0013675	Up-regulated	49.8503	66.78	53.3289	36.0301	34.1937	34.9032
ENSBTAG00000014599	Turquoise	LRRC66	1.7264	0.00011406	0.0013768	Up-regulated	0.921956	1.80497	1.29454	0.32065	0.501338	0.278305
ENSBTAG00000014023	Turquoise	SIRT1	0.42705	0.00011427	0.0013784	Up-regulated	10.9049	12.9984	10.4208	7.09352	7.79504	8.24523
ENSBTAG00000000141	Turquoise	NFU1	0.41669	0.0001149	0.0013853	Up-regulated	49.6651	64.2695	56.8788	37.9478	40.0382	37.912
ENSBTAG00000018452	Turquoise	ANKRA2	0.47582	0.00011549	0.0013907	Up-regulated	14.2491	16.398	15.2504	10.0063	9.88577	10.0102
ENSBTAG00000014502	Turquoise	BRAT1	0.55473	0.00011566	0.0013915	Up-regulated	17.054	21.9778	16.672	10.9153	11.8976	11.5315
ENSBTAG00000006158	Turquoise	DZIP3	0.81701	0.00011569	0.0013915	Up-regulated	5.41969	8.20387	6.74019	3.12676	3.90359	3.43753
ENSBTAG00000038716	Turquoise	SKI	0.36348	0.00011622	0.0013963	Up-regulated	51.0062	58.8471	48.4429	37.8529	36.8861	36.7136
ENSBTAG00000031001	Turquoise	MEGF8	0.34971	0.00011693	0.0014039	Up-regulated	20.8141	24.3671	23.7247	15.6339	16.8332	16.5448
ENSBTAG00000011538	Turquoise	KIF1A	0.77711	0.00011758	0.0014109	Up-regulated	26.7158	39.2276	29.4118	16.7039	16.4371	17.1933
ENSBTAG00000000149	Turquoise	USP40	0.41084	0.00011829	0.0014177	Up-regulated	10.7786	13.3285	12.8441	8.31213	8.51468	8.35245
ENSBTAG00000033835	Turquoise	MPZ	1.1505	0.00011964	0.0014314	Up-regulated	1.69157	1.94083	1.63881	0.833211	0.346019	0.965542
ENSBTAG00000001602	Turquoise	IL4R	-0.38356	0.00012104	0.0014473	Down-regulated	18.0677	17.1077	17.5393	21.1024	19.6236	21.6368
ENSBTAG00000008269	Turquoise	RNF149	0.73463	0.0001239	0.0014803	Up-regulated	7.84227	11.0023	9.06619	4.37592	6.04389	4.78383
ENSBTAG00000000902	Turquoise	OGT	-0.46096	0.00012394	0.0014803	Down-regulated	28.8054	29.2477	31.3375	33.1745	42.742	35.7979
ENSBTAG00000011875	Turquoise	CLIP2	-0.46869	0.00012509	0.0014932	Down-regulated	21.1953	15.7536	18.8506	23.9118	22.6953	23.5213
ENSBTAG00000011437	Turquoise		0.88297	0.00012609	0.0015034	Up-regulated	23.0981	32.3275	21.5718	12.2695	12.9714	12.5417
ENSBTAG00000020297	Turquoise	PQLC3	0.58377	0.00012621	0.0015039	Up-regulated	7.86895	9.65622	7.98314	4.5469	4.99979	5.87433
ENSBTAG00000000804	Turquoise	MOB3B	-0.44164	0.00012724	0.0015151	Down-regulated	11.0541	10.0114	12.0532	14.1597	12.9923	13.6505
ENSBTAG00000019804	Turquoise	SNRNP25	0.61135	0.0001273	0.0015151	Up-regulated	69.982	95.3132	73.423	48.1752	47.7322	45.5075
ENSBTAG00000046797	Turquoise	NRAS	-0.3579	0.00012739	0.0015153	Down-regulated	26.1161	23.2599	23.8944	28.3378	29.2289	27.6525
ENSBTAG00000008650	Turquoise	CAMK1D	-0.73255	0.0001277	0.0015181	Down-regulated	5.25155	3.33837	4.48522	6.01874	7.00788	6.74025
ENSBTAG00000007968	Turquoise	RPUSD3	0.39928	0.00012802	0.001521	Up-regulated	44.14	52.4712	42.4852	30.2781	32.4829	32.8003
ENSBTAG00000035556	Turquoise	CDV3	-0.41071	0.00012898	0.0015315	Down-regulated	116.537	92.2249	108.857	119.833	135.717	128.095
ENSBTAG00000048067	Turquoise	EPOP	1.1436	0.00012959	0.0015379	Up-regulated	2.82514	3.36323	2.77305	1.10504	0.975836	1.59191
Novel01395	Turquoise		-0.89724	0.00013067	0.0015498	Down-regulated	14.4101	6.31697	12.2712	18.2116	18.9142	18.8678
ENSBTAG00000013336	Turquoise	EYA2	-0.62609	0.00013192	0.0015637	Down-regulated	3.86746	3.18011	2.99335	5.09175	4.48445	4.4824
ENSBTAG00000005738	Turquoise	ATP8B1	-0.54399	0.00013257	0.0015704	Down-regulated	7.02551	4.77946	6.23041	7.92182	7.92242	8.05515
ENSBTAG00000009886	Turquoise	KDELR3	-0.34745	0.00013278	0.0015721	Down-regulated	110.327	97.8615	96.9697	117.873	118.035	116.402
Novel00610	Turquoise		-0.53353	0.00013388	0.0015842	Down-regulated	13.9404	12.3736	15.3138	20.3193	17.3616	16.9629
ENSBTAG00000030255	Turquoise	PDXP	0.98734	0.00013401	0.0015846	Up-regulated	8.85393	13.3144	8.94749	4.83901	4.54575	4.80514
ENSBTAG00000015251	Turquoise		1.0463	0.00013407	0.0015846	Up-regulated	2.70987	4.17623	4.08931	1.56785	1.97265	1.27402
ENSBTAG00000019097	Turquoise	CNTNAP1	-0.70564	0.00013527	0.0015978	Down-regulated	2.16787	1.43467	2.05238	2.51207	2.74154	3.13353
ENSBTAG00000014187	Turquoise	PPM1N	-1.4241	0.00013554	0.0016001	Down-regulated	1.03522	0.817539	0.807941	2.8412	1.85847	1.76878
ENSBTAG00000038322	Turquoise		0.83481	0.00013598	0.0016044	Up-regulated	8.44816	11.8448	8.19599	4.42311	4.86474	5.16985
ENSBTAG00000031287	Turquoise	TMEM158	-0.35014	0.00013613	0.0016052	Down-regulated	80.4246	71.1375	82.001	95.325	89.0513	85.7263
ENSBTAG00000045548	Turquoise	CRKL	0.35992	0.00013772	0.0016231	Up-regulated	99.4174	112.689	102.254	78.4618	68.7103	74.6516
ENSBTAG00000002473	Turquoise	ANGPTL4	2.8348	0.00013815	0.0016272	Up-regulated	6.18741	14.7118	7.56124	1.20919	1.2854	1.10363
ENSBTAG00000001311	Turquoise	MORF4L2	-0.33848	0.00013836	0.0016288	Down-regulated	138.358	122.767	124.252	146.745	147.02	148.412
ENSBTAG00000004278	Turquoise	APMAP	0.39944	0.0001385	0.0016293	Up-regulated	38.9684	42.401	35.6145	26.2355	26.9355	27.2154
ENSBTAG00000013650	Turquoise	PQLC2	0.40402	0.00013857	0.0016293	Up-regulated	31.3606	34.8188	33.5787	22.4788	23.4631	22.3999
ENSBTAG00000006852	Turquoise	ACYP2	1.5813	0.00013871	0.00163	Up-regulated	3.15522	5.27021	3.03394	1.04494	1.32526	1.09409
Novel00760	Turquoise		4.2892	0.00013881	0.0016303	Up-regulated	0.277764	0.925531	0.49915	0.0247589	0.0126811	0.0408297
ENSBTAG00000016024	Turquoise	MYL12A	-0.57644	0.00013903	0.0016319	Down-regulated	548.47	359.587	468.118	616.293	623.39	625.876
ENSBTAG00000018283	Turquoise	ACAA1	0.42014	0.00014006	0.0016428	Up-regulated	31.0446	37.6881	30.0353	23.0151	22.2072	21.6151
ENSBTAG00000020939	Turquoise	PLAC9	-0.3954	0.00014052	0.0016466	Down-regulated	42.1482	38.2048	41.7971	49.2654	49.1041	47.4133
ENSBTAG00000010408	Turquoise	IKBKE	-0.84617	0.00014099	0.0016502	Down-regulated	3.82015	2.78017	4.58545	5.90122	5.33604	7.02841
ENSBTAG00000015354	Turquoise	ZDHHC9	-0.39438	0.00014142	0.0016534	Down-regulated	18.7165	16.4139	19.6986	22.7541	21.5251	21.1117
ENSBTAG00000021570	Turquoise	PLEKHG4	-0.58293	0.0001418	0.0016567	Down-regulated	2.32148	2.10889	2.33018	2.96435	3.1942	3.03345
Novel00190	Turquoise		1.1639	0.00014187	0.0016567	Up-regulated	3.39488	5.90169	4.4398	1.69297	1.87187	1.97942
ENSBTAG00000009167	Turquoise	SLC15A4	0.43646	0.00014241	0.0016621	Up-regulated	25.8071	31.3214	25.6639	17.4084	18.6659	19.3533
ENSBTAG00000013653	Turquoise	NFE2L1	0.33296	0.00014694	0.0017118	Up-regulated	72.7142	87.092	73.1809	54.9853	57.6393	54.9535
ENSBTAG00000015630	Turquoise	RLIM	-0.43944	0.00014695	0.0017118	Down-regulated	9.76709	7.98174	9.36546	10.9451	11.2573	11.1862
ENSBTAG00000018739	Turquoise	RPAP2	-0.49982	0.00014711	0.001712	Down-regulated	7.38781	5.65501	7.03282	8.26984	8.9973	8.52735
ENSBTAG00000005186	Turquoise	DBNDD2	-0.78667	0.00014748	0.0017153	Down-regulated	7.0277	4.15162	5.56138	9.68926	8.0805	8.47432
ENSBTAG00000010347	Turquoise	EZR	-0.32669	0.00014801	0.0017206	Down-regulated	238.371	215.492	228.087	260.653	257.855	257.49
Novel01631	Turquoise		0.38924	0.00014828	0.0017227	Up-regulated	33.9502	40.273	36.012	24.6946	25.3728	26.1912
ENSBTAG00000000682	Turquoise	RAPGEF6	0.49494	0.00014872	0.0017268	Up-regulated	4.28297	4.68376	4.41056	2.59469	2.88674	3.12651
ENSBTAG00000011258	Turquoise	ACOT9	-0.55233	0.00014934	0.001733	Down-regulated	21.009	14.2529	18.1534	23.3501	23.2996	24.5435
ENSBTAG00000027444	Turquoise		0.38425	0.00014972	0.0017364	Up-regulated	18.4125	20.3012	20.2013	13.2071	14.3582	13.364
Novel00718	Turquoise		1.7198	0.00015123	0.001753	Up-regulated	0.302154	0.452274	0.390266	0.0483952	0.128894	0.138334
Novel00550	Turquoise		-0.49395	0.00015186	0.0017593	Down-regulated	150.158	119.049	110.669	167.279	158.622	159.699
ENSBTAG00000001163	Turquoise	H2AFY2	-0.52561	0.00015231	0.0017634	Down-regulated	8.24363	6.16786	6.76729	9.10034	8.65624	9.93093
ENSBTAG00000044038	Turquoise	TEN1	0.54708	0.00015418	0.0017811	Up-regulated	66.7987	90.3365	71.7624	46.2211	48.4993	47.1065
ENSBTAG00000017907	Turquoise	COG3	-0.43554	0.00015487	0.0017881	Down-regulated	10.0305	9.5345	9.23377	10.8559	13.3249	11.1813
ENSBTAG00000021818	Turquoise	ADGRE5	0.40402	0.00015504	0.001789	Up-regulated	17.2605	18.7996	16.7064	11.7857	12.3439	12.0201
ENSBTAG00000008285	Turquoise	OXR1	-0.38828	0.00015513	0.001789	Down-regulated	20.4579	18.8845	20.1728	23.7552	23.6481	23.2683
ENSBTAG00000001140	Turquoise	IAH1	0.46117	0.00015537	0.0017898	Up-regulated	27.6952	30.9443	26.742	18.5131	18.1759	19.5071
ENSBTAG00000020378	Turquoise	DLG1	-0.63914	0.00015548	0.0017901	Down-regulated	27.9223	18.0748	26.0738	31.3149	36.909	33.8995
ENSBTAG00000006768	Turquoise	ENTPD4	0.44622	0.000156	0.001795	Up-regulated	15.0202	17.3734	15.4648	9.64868	12.0078	10.2014
ENSBTAG00000000236	Turquoise	YWHAZ	-0.36677	0.00015676	0.0018018	Down-regulated	86.6195	82.4243	75.1214	92.0762	99.0912	94.4902
Novel01679	Turquoise		-0.81015	0.00016047	0.0018413	Down-regulated	0.990173	0.890844	1.22396	1.47417	1.75764	1.71368
Novel00642	Turquoise		0.94534	0.00016143	0.0018513	Up-regulated	2.07299	2.558	1.64592	0.97786	1.00169	0.971683
ENSBTAG00000024443	Turquoise	TATDN3	-0.47947	0.00016192	0.0018558	Down-regulated	13.8386	11.0949	12.5735	15.2815	16.9635	15.2609
ENSBTAG00000002821	Turquoise	CILP	-1.2381	0.00016341	0.0018709	Down-regulated	0.383135	0.259519	0.362827	0.630766	0.76805	0.758881
ENSBTAG00000012289	Turquoise	AKR7A2	0.44662	0.00016388	0.0018751	Up-regulated	29.8086	37.4056	30.5499	22.8429	21.3591	20.7336
ENSBTAG00000040512	Turquoise	PCP4L1	1.1706	0.00016406	0.0018751	Up-regulated	2.44302	2.83376	1.92603	1.22003	0.789323	0.882431
ENSBTAG00000025669	Turquoise	B3GALT4	0.75883	0.00016426	0.0018764	Up-regulated	12.7529	18.6836	14.4309	8.50158	7.39647	8.61037
ENSBTAG00000001407	Turquoise	AP3S2	0.40722	0.00016476	0.0018799	Up-regulated	21.0513	25.9541	22.3084	17.0383	14.9836	15.2858
ENSBTAG00000010225	Turquoise	POLR2D	0.4256	0.00016546	0.0018869	Up-regulated	45.4676	55.9793	44.9905	30.5527	33.9924	34.2388
ENSBTAG00000000090	Turquoise	SEC31B	0.56492	0.00016639	0.0018964	Up-regulated	2.97334	3.74658	3.54832	2.06041	2.38296	1.84765
ENSBTAG00000011239	Turquoise	SEC11A	-0.37318	0.00016702	0.001902	Down-regulated	65.3828	53.091	59.0907	68.7265	68.5336	71.5486
ENSBTAG00000030247	Turquoise	NSMF	0.42195	0.00016708	0.001902	Up-regulated	22.3869	27.9271	24.4444	17.9038	15.8501	16.7524
ENSBTAG00000006910	Turquoise	ASRGL1	0.44355	0.00016716	0.001902	Up-regulated	44.8633	51.7425	39.9517	30.8489	31.1331	28.9805
ENSBTAG00000000212	Turquoise	NADK	0.34534	0.00016912	0.0019234	Up-regulated	91.14	96.2035	87.9556	68.771	60.4013	67.1413
ENSBTAG00000017165	Turquoise	MATN2	-0.55702	0.0001696	0.0019277	Down-regulated	3.21465	2.58502	3.03959	4.14913	3.80673	3.84755
ENSBTAG00000001776	Turquoise	SIRT2	-0.35728	0.00017045	0.0019363	Down-regulated	48.9161	47.099	51.1521	55.6377	57.9883	57.418
ENSBTAG00000007343	Turquoise	PDLIM7	-0.68616	0.00017087	0.0019399	Down-regulated	412.298	241.153	384.993	508.353	503.013	508.41
ENSBTAG00000015317	Turquoise	SLC4A10	-2.3216	0.00017209	0.0019527	Down-regulated	0.0245735	0.0261565	0.136248	0.239302	0.348347	0.263087
ENSBTAG00000003072	Turquoise	ACADVL	0.37533	0.0001736	0.0019688	Up-regulated	76.6436	95.7016	79.8424	57.0996	58.2827	60.6965
ENSBTAG00000047536	Turquoise	PRRG1	-0.85778	0.00017391	0.0019712	Down-regulated	4.68656	3.51299	6.58765	8.11955	7.97084	8.25708
ENSBTAG00000010018	Turquoise	ATP7A	-0.38399	0.00017504	0.0019829	Down-regulated	11.6789	10.5179	12.6177	13.2354	13.7259	14.2752
ENSBTAG00000005354	Turquoise	LRRFIP1	-0.38732	0.00017535	0.0019853	Down-regulated	20.0751	16.926	18.5912	20.5446	23.6607	21.843
ENSBTAG00000013750	Turquoise	B3GALNT2	-0.35506	0.0001777	0.0020086	Down-regulated	47.6198	38.9157	45.173	51.4096	50.855	50.6779
ENSBTAG00000021367	Turquoise	ANP32B	-0.47269	0.00017809	0.0020119	Down-regulated	86.1294	62.3993	78.0743	94.0163	98.654	93.0926
ENSBTAG00000008926	Turquoise	FUBP1	-0.39617	0.00017911	0.0020219	Down-regulated	20.1639	17.9851	19.1382	21.1451	23.9746	23.3339
ENSBTAG00000021790	Turquoise	APOOL	-0.60349	0.00017917	0.0020219	Down-regulated	7.4057	6.49596	6.08309	8.75118	9.54045	9.27324
ENSBTAG00000023074	Turquoise	C1orf198	-0.35427	0.0001799	0.002029	Down-regulated	102.897	90.7194	95.3686	111.676	111.404	112.164
ENSBTAG00000010030	Turquoise	EPHA4	0.93175	0.00018207	0.0020512	Up-regulated	15.0063	23.2658	16.6902	7.79962	8.80345	9.46807
ENSBTAG00000015950	Turquoise	ISOC2	0.48755	0.00018228	0.0020524	Up-regulated	26.0814	34.2436	27.7743	19.5457	18.3902	18.9325
ENSBTAG00000009873	Turquoise	NRN1	-0.76209	0.00018318	0.0020615	Down-regulated	3.15632	2.60007	2.60082	4.36084	3.8907	4.60869
ENSBTAG00000044099	Turquoise	ZSWIM7	1.1885	0.00018537	0.0020826	Up-regulated	13.3881	22.5981	15.3317	7.23514	6.76442	6.34448
ENSBTAG00000013475	Turquoise	TRAF3	0.45622	0.00018819	0.0021132	Up-regulated	14.288	18.3192	15.2688	10.3903	10.5704	10.6388
ENSBTAG00000011752	Turquoise	SYNM	0.8875	0.00018848	0.0021147	Up-regulated	6.03499	9.31487	6.8495	3.61362	3.88372	3.35873
ENSBTAG00000020143	Turquoise	RDH10	-0.52912	0.00018854	0.0021147	Down-regulated	19.4133	14.007	19.9644	22.6046	24.6262	22.7957
ENSBTAG00000005688	Turquoise	MRPS2	0.40428	0.00018937	0.0021229	Up-regulated	68.5395	73.0517	61.0591	50.8614	42.9648	44.8431
ENSBTAG00000016885	Turquoise	LRRTM3	-2.7239	0.0001901	0.0021296	Down-regulated	0.0585588	0.0415539	0.0787101	0.320144	0.491918	0.263973
ENSBTAG00000020635	Turquoise	VPS45	-0.43442	0.00019017	0.0021296	Down-regulated	10.5506	8.60869	9.77096	11.8249	11.9796	11.6931
ENSBTAG00000006165	Turquoise	PRDX4	-0.35686	0.00019069	0.0021343	Down-regulated	91.0758	86.5475	83.5939	97.9178	102.501	103.081
ENSBTAG00000014295	Turquoise	CAPZA1	-0.33811	0.00019104	0.002137	Down-regulated	76.3303	67.3365	75.5728	83.7615	82.3186	85.4187
ENSBTAG00000046484	Turquoise	AIF1L	-0.52578	0.00019281	0.0021544	Down-regulated	33.4381	24.9497	34.3762	37.1951	41.4389	42.7576
ENSBTAG00000014447	Turquoise	RPS6KA1	2.2711	0.00019358	0.0021598	Up-regulated	2.46488	4.6707	2.25273	0.694145	0.540405	0.518934
ENSBTAG00000040060	Turquoise	ARTN	-0.71615	0.00019361	0.0021598	Down-regulated	19.9112	12.9562	20.6782	29.0367	24.5371	26.3342
ENSBTAG00000046862	Turquoise	MARCKSL1	0.70741	0.00019481	0.0021708	Up-regulated	53.739	72.8246	51.883	33.9962	31.0842	33.7761
ENSBTAG00000014549	Turquoise	GNL3	-0.43917	0.00019523	0.0021743	Down-regulated	18.3008	14.9146	16.066	18.0603	21.6733	20.9813
ENSBTAG00000027766	Turquoise	C1QTNF5	-0.57148	0.00019567	0.002178	Down-regulated	24.0545	16.3152	24.314	29.2128	29.4174	28.7414
ENSBTAG00000026233	Turquoise		-0.55265	0.00019699	0.0021893	Down-regulated	7.57794	6.32634	8.08862	9.5957	10.7657	8.94191
ENSBTAG00000011349	Turquoise	CDH24	1.9971	0.00019716	0.0021893	Up-regulated	5.13004	10.8633	6.51906	1.87016	1.42257	1.7914
ENSBTAG00000009207	Turquoise	KMT2E	-0.36235	0.00019722	0.0021893	Down-regulated	11.7959	10.1991	11.1664	12.1111	13.4196	13.1798
ENSBTAG00000044126	Turquoise	SNTB1	0.5118	0.00019722	0.0021893	Up-regulated	13.5494	18.2516	14.9779	9.33927	10.1556	10.2149
ENSBTAG00000018829	Turquoise	SPRYD7	0.49106	0.00019898	0.0022076	Up-regulated	22.6919	26.0039	24.8647	15.8444	15.5891	15.9897
ENSBTAG00000043981	Turquoise	SBF2	-0.3573	0.00020106	0.0022286	Down-regulated	23.3555	21.5795	23.7872	25.8293	27.5458	26.5242
ENSBTAG00000009427	Turquoise	PPM1D	1.1434	0.00020285	0.0022458	Up-regulated	8.3174	13.5718	8.93777	4.20673	4.37837	4.03129
Novel01287	Turquoise		-0.68052	0.00020461	0.002264	Down-regulated	1.44412	1.16324	1.32793	1.68037	2.16189	1.89137
ENSBTAG00000005483	Turquoise	ESYT2	-0.46127	0.00020564	0.002273	Down-regulated	42.6987	31.5263	40.2205	46.7642	50.085	46.3374
ENSBTAG00000014299	Turquoise	RHOC	-0.33988	0.00020662	0.0022815	Down-regulated	132.098	118.872	126.292	150.523	139.538	143.049
ENSBTAG00000001410	Turquoise	GRAMD1B	0.54555	0.00020672	0.0022815	Up-regulated	5.8074	7.67357	6.04073	4.01078	4.35114	3.74975
ENSBTAG00000006775	Turquoise	SLC12A7	0.76923	0.00020685	0.0022815	Up-regulated	7.3635	10.4205	7.338	4.46615	4.53068	4.3394
ENSBTAG00000046248	Turquoise	ARPC1B	-0.64092	0.00020686	0.0022815	Down-regulated	101.128	62.1903	86.0335	122.379	116.549	114.564
ENSBTAG00000047319	Turquoise		-0.39163	0.00021038	0.0023179	Down-regulated	70.9095	65.1543	65.5322	80.8999	81.9119	77.1401
ENSBTAG00000002661	Turquoise	ISLR2	-1.2259	0.00021045	0.0023179	Down-regulated	0.714748	0.26027	0.644686	1.07972	1.14553	1.22943
ENSBTAG00000019105	Turquoise	NPLOC4	0.36981	0.00021051	0.0023179	Up-regulated	28.6115	32.5104	29.404	20.1174	22.3092	21.084
ENSBTAG00000000569	Turquoise	HES1	-0.49651	0.00021087	0.0023194	Down-regulated	11.7199	10.6071	11.5811	15.3057	15.2267	12.872
ENSBTAG00000014560	Turquoise	HLX	0.98569	0.00021143	0.0023243	Up-regulated	1.74178	2.07093	1.79323	1.02568	0.719908	0.814399
ENSBTAG00000003577	Turquoise	GSPT1	-0.34407	0.00021386	0.0023498	Down-regulated	39.5566	34.7181	35.1753	41.3213	43.3985	41.3843
ENSBTAG00000010935	Turquoise	EML4	-0.3509	0.00021479	0.0023588	Down-regulated	24.2391	23.0926	24.4685	26.8788	28.3086	27.8997
ENSBTAG00000003362	Turquoise	HSP90B1	-0.31734	0.00021526	0.0023616	Down-regulated	246.776	234.669	232.881	269.824	271.734	265.828
ENSBTAG00000013442	Turquoise	GPR62	1.484	0.00021528	0.0023616	Up-regulated	0.908835	1.25984	0.958801	0.454978	0.244129	0.309647
ENSBTAG00000020432	Turquoise	MIS12	0.5997	0.00021739	0.0023835	Up-regulated	6.71387	7.50973	5.85047	4.19931	3.84758	3.94984
ENSBTAG00000025130	Turquoise	HIC1	-0.45209	0.00021768	0.0023854	Down-regulated	35.9324	26.9803	33.5036	39.6948	38.5768	41.5289
ENSBTAG00000018379	Turquoise	TMEM175	0.38192	0.00021867	0.0023949	Up-regulated	32.8967	36.151	33.8319	23.0074	24.3147	24.2525
ENSBTAG00000007829	Turquoise	CSAD	0.56853	0.00022494	0.0024571	Up-regulated	14.2206	19.9645	16.7434	10.2871	10.6989	10.0996
ENSBTAG00000023600	Turquoise	APOD	-1.2309	0.0002251	0.0024574	Down-regulated	2.05805	0.597441	1.98039	2.73295	3.78185	3.42629
ENSBTAG00000018938	Turquoise	C16orf5	0.39841	0.00022533	0.0024575	Up-regulated	26.4981	31.8389	26.5524	21.0585	18.4037	18.8344
ENSBTAG00000016688	Turquoise		-0.50655	0.00022535	0.0024575	Down-regulated	34.784	27.633	31.3023	44.2657	37.2377	39.2957
ENSBTAG00000031278	Turquoise	SNPH	0.5274	0.00022823	0.0024864	Up-regulated	11.4716	13.9684	11.7725	8.22238	8.11309	7.0456
ENSBTAG00000006966	Turquoise	NRM	-0.63725	0.00022843	0.0024872	Down-regulated	5.59333	4.16461	4.94418	7.65418	6.04688	7.04869
ENSBTAG00000019851	Turquoise	PPP2R1A	-0.32694	0.00023225	0.0025248	Down-regulated	97.5706	92.774	94.3437	114.831	103.204	105.722
ENSBTAG00000005788	Turquoise	VANGL1	0.50305	0.0002325	0.0025262	Up-regulated	12.323	14.7778	11.4462	8.19146	8.53234	7.91405
ENSBTAG00000001509	Turquoise	ELK3	-0.4904	0.00023325	0.002533	Down-regulated	22.6202	16.7627	20.0404	26.7933	24.2034	24.8005
ENSBTAG00000015829	Turquoise	ENPP5	1.1443	0.00023467	0.002547	Up-regulated	3.07515	4.43085	2.68417	1.15326	1.45702	1.56373
ENSBTAG00000012629	Turquoise	ZNF362	0.45406	0.00023508	0.0025501	Up-regulated	9.13741	11.3635	10.6212	7.13639	6.86971	6.56727
ENSBTAG00000008951	Turquoise	ALPL	3.0055	0.00023538	0.0025521	Up-regulated	1.5354	3.92233	1.99497	0.174877	0.376192	0.288389
ENSBTAG00000012774	Turquoise	RAB7B	-0.88868	0.00023624	0.0025573	Down-regulated	10.7903	4.95808	8.80643	14.7103	12.8455	13.8217
ENSBTAG00000016729	Turquoise	KCNT2	-0.65326	0.0002366	0.0025598	Down-regulated	3.21662	2.04367	3.00384	4.14075	3.66563	4.00435
ENSBTAG00000006209	Turquoise	EXT1	-0.36449	0.00023703	0.0025631	Down-regulated	28.3648	25.4619	28.7087	32.255	32.9814	31.1988
ENSBTAG00000000694	Turquoise	TAF10	0.35165	0.00023744	0.0025662	Up-regulated	133.399	159.055	132.297	101.207	98.3734	101.89
ENSBTAG00000023947	Turquoise	AVPI1	1.1597	0.00023759	0.0025665	Up-regulated	51.6942	83.9896	54.0557	26.7751	25.9769	24.0053
Novel00009	Turquoise		-1.2991	0.00023823	0.002572	Down-regulated	0.452173	0.225609	0.356118	0.70975	0.682532	0.923613
ENSBTAG00000021224	Turquoise	ZSWIM6	0.78217	0.00024058	0.002596	Up-regulated	5.4265	7.87508	6.00616	2.82429	3.46586	3.87731
ENSBTAG00000021832	Turquoise	HMGCL	0.44021	0.00024103	0.0025995	Up-regulated	19.2598	22.74	18.1648	13.4936	13.5392	13.1325
ENSBTAG00000005580	Turquoise	SZT2	0.36496	0.00024128	0.0026008	Up-regulated	10.1438	11.4465	10.7554	7.27177	8.07169	7.42804
ENSBTAG00000020898	Turquoise	CHST12	0.64495	0.00024144	0.0026012	Up-regulated	14.1257	18.0525	13.1714	9.70835	8.37213	8.1543
ENSBTAG00000003409	Turquoise	FKBP1B	-1.7956	0.00024324	0.0026183	Down-regulated	0.819579	0.205264	0.437405	1.77909	1.16434	1.68427
ENSBTAG00000003708	Turquoise	SEC23A	-0.39028	0.00024439	0.0026255	Down-regulated	83.9349	65.3284	79.4271	89.0209	94.0994	89.1661
ENSBTAG00000009098	Turquoise	POLG	0.6333	0.0002446	0.0026255	Up-regulated	12.6641	16.7244	12.0492	8.23055	7.93635	8.00829
ENSBTAG00000017721	Turquoise	METTL13	-0.49335	0.00024512	0.0026298	Down-regulated	6.26286	4.75914	5.96554	7.2961	7.61197	6.81716
ENSBTAG00000001485	Turquoise	PPIP5K2	-0.39028	0.00024859	0.0026628	Down-regulated	6.94184	5.91709	7.24196	7.52697	8.14601	8.25173
ENSBTAG00000010511	Turquoise	KAT8	0.54195	0.00024926	0.0026686	Up-regulated	26.4146	34.7673	27.516	16.3335	19.9824	18.8852
ENSBTAG00000019803	Turquoise	POLR3K	0.38101	0.00024984	0.0026734	Up-regulated	68.4633	77.9472	68.806	49.8293	47.5233	52.3617
ENSBTAG00000007630	Turquoise	RNF170	-0.40226	0.00025202	0.0026924	Down-regulated	31.1483	30.2076	30.78	38.4728	34.6455	37.2697
ENSBTAG00000015314	Turquoise	ASL	0.59497	0.0002526	0.0026972	Up-regulated	7.68437	9.713	7.14846	4.89419	4.65747	5.15777
ENSBTAG00000002924	Turquoise	DUPD1	-1.0308	0.0002532	0.0027023	Down-regulated	2.93423	1.62168	2.73043	4.04896	5.51042	4.00626
ENSBTAG00000005105	Turquoise	PAFAH2	0.52456	0.00025462	0.0027145	Up-regulated	6.7555	7.61821	8.09856	4.69769	5.04222	4.42387
ENSBTAG00000013301	Turquoise	GGT7	0.64365	0.00025724	0.0027382	Up-regulated	3.3412	4.57758	4.10191	2.32288	2.50106	2.14367
ENSBTAG00000003619	Turquoise	SEC24D	-0.32789	0.00025747	0.0027384	Down-regulated	62.901	56.9383	57.9057	64.9991	68.9639	68.5224
Novel01320	Turquoise		0.56017	0.00025797	0.0027417	Up-regulated	4.24169	5.76553	5.07901	2.67415	3.36663	3.23169
ENSBTAG00000016762	Turquoise	SLC25A12	-0.61681	0.00025829	0.0027437	Down-regulated	7.13838	4.52274	6.48223	7.86907	8.96803	8.47562
ENSBTAG00000014442	Turquoise	MTG2	0.68855	0.00025907	0.00275	Up-regulated	10.6715	14.8918	11.3025	7.65533	6.52477	6.50246
ENSBTAG00000002028	Turquoise	FAM69A	-0.40541	0.00025916	0.00275	Down-regulated	13.3391	12.7019	12.1647	15.269	15.0084	15.6173
Novel00097	Turquoise		-0.90324	0.00025985	0.002756	Down-regulated	0.516793	0.520614	0.604702	0.955443	1.11439	0.717606
ENSBTAG00000012273	Turquoise	FAM131A	0.84016	0.00026013	0.0027575	Up-regulated	10.2565	15.577	11.3987	6.53901	6.46194	5.80754
ENSBTAG00000032026	Turquoise	GMPPB	0.4059	0.00026074	0.0027625	Up-regulated	27.4795	32.6052	25.8738	19.2175	20.4475	19.1154
ENSBTAG00000004738	Turquoise	LRRC47	0.35138	0.00026171	0.0027714	Up-regulated	29.9461	35.5145	29.2146	23.1921	21.862	22.1453
ENSBTAG00000020403	Turquoise	ZMYM2	-0.34214	0.00026233	0.0027765	Down-regulated	24.87	24.8428	25.8478	27.1754	29.7494	29.9779
ENSBTAG00000005076	Turquoise	SYVN1	0.38053	0.00026288	0.0027809	Up-regulated	28.5171	34.0776	29.4397	21.5155	20.8309	21.6829
ENSBTAG00000037819	Turquoise	SFT2D2	-0.53648	0.00026465	0.0027953	Down-regulated	8.30796	8.05479	8.27779	10.4638	11.6994	10.27
ENSBTAG00000023933	Turquoise	SEC16A	0.33262	0.0002661	0.0028091	Up-regulated	23.0074	26.7272	23.4197	17.2342	17.2883	18.1086
ENSBTAG00000019767	Turquoise	MIER2	0.41405	0.00026647	0.0028116	Up-regulated	14.3885	15.6475	14.4718	9.51293	10.5036	10.2733
ENSBTAG00000015330	Turquoise		-2.2194	0.00026716	0.0028175	Down-regulated	0.195041	0.0188731	0.0714977	0.418038	0.521317	0.279749
ENSBTAG00000047214	Turquoise	TRAPPC1	0.53951	0.00026755	0.0028201	Up-regulated	70.214	90.2136	67.7307	48.9803	46.4279	46.6607
ENSBTAG00000016615	Turquoise	ABHD6	0.87314	0.00026776	0.0028208	Up-regulated	4.82981	7.57158	6.15232	2.54796	3.16176	3.46165
ENSBTAG00000017711	Turquoise	WHAMM	0.43856	0.00026828	0.0028248	Up-regulated	8.57601	10.3732	8.84822	6.58683	6.07393	5.90942
Novel01351	Turquoise		-0.93089	0.00026842	0.0028249	Down-regulated	0.659063	0.289757	0.660784	0.840813	1.00799	0.948604
ENSBTAG00000012623	Turquoise	NDP	-1.6238	0.00026857	0.002825	Down-regulated	0.336326	0.0477321	0.542475	0.666533	1.03593	0.90966
ENSBTAG00000011516	Turquoise	LRP12	0.40858	0.0002689	0.002827	Up-regulated	8.27597	10.3268	8.72813	5.99002	6.49807	6.16526
ENSBTAG00000013114	Turquoise	ZMYND8	-0.38033	0.00026953	0.0028322	Down-regulated	9.5082	7.56433	9.26286	10.0239	10.7415	10.3736
ENSBTAG00000035005	Turquoise		-1.4137	0.00026993	0.002835	Down-regulated	0.665857	0.708749	1.29454	2.24267	2.49709	1.71518
Novel00187	Turquoise		-1.0493	0.00027118	0.0028451	Down-regulated	0.664166	0.655221	0.653209	1.06274	1.51389	1.13186
Novel01615	Turquoise		-0.36249	0.00027337	0.0028667	Down-regulated	25.8401	24.55	24.4211	27.7641	28.9176	30.5805
ENSBTAG00000009287	Turquoise	EBP	0.51667	0.00027536	0.0028861	Up-regulated	17.1025	19.4148	15.9244	10.8383	10.837	11.5358
ENSBTAG00000006326	Turquoise	ALDH1L2	-0.31668	0.00027992	0.0029302	Down-regulated	121.509	117.116	123.916	134.436	138.555	136.639
ENSBTAG00000001154	Turquoise	DGAT2	2.4293	0.00028	0.0029302	Up-regulated	0.425814	0.924617	0.497941	0.122217	0.0715404	0.11517
ENSBTAG00000018723	Turquoise	SLC25A34	1.5977	0.00028039	0.0029316	Up-regulated	0.988107	1.95084	1.28529	0.392083	0.401638	0.466975
ENSBTAG00000026381	Turquoise	TMEM114	4.074	0.00028113	0.0029351	Up-regulated	0.693672	1.34246	0.50857	0	0.0662174	0.0710672
ENSBTAG00000015766	Turquoise	ZFPM1	1.0369	0.00028115	0.0029351	Up-regulated	4.785	7.79443	5.39393	2.57002	2.48817	2.85992
ENSBTAG00000038640	Turquoise	HIGD1A	-0.36504	0.00028189	0.0029394	Down-regulated	73.6638	65.792	66.4646	81.3514	78.4192	80.8375
ENSBTAG00000006792	Turquoise	EHD4	0.74718	0.0002823	0.0029422	Up-regulated	9.07802	13.7803	10.9347	5.93807	6.40936	5.87106
ENSBTAG00000031686	Turquoise	ZNF566	-0.70261	0.00028424	0.0029594	Down-regulated	2.11696	2.0119	2.55329	3.04193	3.31453	3.51469
ENSBTAG00000004114	Turquoise	MAP3K11	0.43643	0.00028576	0.0029722	Up-regulated	8.24327	9.87105	7.91596	5.98539	5.73327	5.69936
ENSBTAG00000027024	Turquoise	ARHGAP5	-0.36573	0.00028642	0.0029776	Down-regulated	13.5988	12.0835	15.1819	15.1116	16.2836	16.412
Novel01184	Turquoise		-0.3377	0.00028926	0.0030026	Down-regulated	95.8105	84.5297	87.3032	102.318	102.511	102.111
ENSBTAG00000016696	Turquoise	NCDN	0.38796	0.00029061	0.0030135	Up-regulated	14.7137	16.5671	14.3913	10.9657	10.287	10.3636
ENSBTAG00000020308	Turquoise	EIF4G2	-0.31078	0.00029076	0.0030135	Down-regulated	240.763	210.782	222.59	243.982	261.825	253.306
ENSBTAG00000046158	Turquoise	CFB	-0.68426	0.00029108	0.0030153	Down-regulated	2.18474	1.95635	2.35973	2.98603	3.31369	3.18511
ENSBTAG00000002970	Turquoise	INTS6	-0.39108	0.00029206	0.0030239	Down-regulated	12.0256	10.038	12.9859	14.2056	14.0602	13.4619
ENSBTAG00000000279	Turquoise	RAB26	1.0956	0.00029248	0.0030267	Up-regulated	4.20817	6.52241	4.11818	2.0181	1.98975	2.27415
ENSBTAG00000012451	Turquoise	BOLA-DMB	-0.81002	0.00029263	0.0030267	Down-regulated	2.32313	1.90432	2.07274	3.55838	3.33666	3.12964
ENSBTAG00000021580	Turquoise	HNRNPA3	-0.334	0.00029482	0.0030463	Down-regulated	95.9587	90.7799	94.3371	106.899	105.494	108.988
Novel00851	Turquoise		-1.2055	0.00029512	0.0030479	Down-regulated	0.78476	0.501187	1.05481	1.60887	1.29099	2.00462
ENSBTAG00000018585	Turquoise	GABRB2	-1.5137	0.00029544	0.0030497	Down-regulated	0.461801	0.260232	0.547691	1.28091	0.941306	1.07147
ENSBTAG00000003376	Turquoise	ASB1	0.52879	0.00029568	0.0030506	Up-regulated	13.2971	16.7156	14.7173	9.14091	8.65932	10.2718
Novel00034	Turquoise		-0.57297	0.00029606	0.0030529	Down-regulated	0.972452	1.00742	1.25816	1.25271	1.63271	1.48857
ENSBTAG00000004510	Turquoise	SARDH	1.0204	0.00029625	0.0030533	Up-regulated	8.61048	14.2296	10.1036	4.65705	5.18957	4.84318
ENSBTAG00000032453	Turquoise		2.5967	0.00029868	0.0030769	Up-regulated	1.28675	2.10011	2.07546	0.439672	0.180154	0.193349
ENSBTAG00000011937	Turquoise	RITA1	0.47699	0.00029911	0.0030798	Up-regulated	12.1665	14.6494	11.5578	9.02512	7.72113	8.20486
ENSBTAG00000009384	Turquoise	AGTRAP	0.39291	0.00030144	0.0030987	Up-regulated	38.6584	49.3124	42.5247	30.9715	28.9604	30.0338
ENSBTAG00000016331	Turquoise	ROGDI	0.3456	0.00030155	0.0030987	Up-regulated	71.0626	81.4115	74.6606	55.3319	51.6229	54.96
ENSBTAG00000003545	Turquoise	TAF1D	-0.43907	0.00030223	0.0031041	Down-regulated	17.9881	14.989	16.3798	21.3665	20.1982	19.1621
ENSBTAG00000020049	Turquoise	CABP1	-2.1334	0.00030445	0.0031238	Down-regulated	0.659052	0	0.531507	1.68894	1.38408	1.70827
ENSBTAG00000003544	Turquoise	S1PR5	3.7137	0.00030488	0.0031265	Up-regulated	0.237253	0.446794	0.165581	0.0187078	0.0191637	0.0205673
ENSBTAG00000001282	Turquoise	RALGAPA1	-0.37556	0.00030509	0.0031267	Down-regulated	8.41627	7.62675	8.44614	8.68947	10.605	9.56169
Novel00361	Turquoise		-0.7537	0.0003052	0.0031267	Down-regulated	2.0312	1.36797	2.42365	2.61743	3.28653	3.03044
ENSBTAG00000021636	Turquoise	GPR155	0.74953	0.00030603	0.0031337	Up-regulated	4.22045	6.37941	4.98214	2.71799	2.98192	2.68756
ENSBTAG00000000639	Turquoise	APRT	-0.37406	0.00030886	0.003161	Down-regulated	69.5821	64.4582	67.6838	86.8791	74.1635	75.9595
ENSBTAG00000002944	Turquoise	ATP5G3	-0.35397	0.00030986	0.0031697	Down-regulated	99.1855	94.5746	100.543	111.326	115.965	113.983
ENSBTAG00000001287	Turquoise	LOC525426	0.87823	0.00031042	0.0031738	Up-regulated	2.9823	4.4744	4.0372	1.45575	2.32631	1.88852
ENSBTAG00000048081	Turquoise		-1.8971	0.00031067	0.0031744	Down-regulated	2.06	1.77504	2.47222	5.12828	10.3005	5.96965
ENSBTAG00000004193	Turquoise	VEZF1	-0.35466	0.00031078	0.0031744	Down-regulated	20.0411	17.636	19.8399	22.194	22.2806	22.274
Novel00330	Turquoise		1.1123	0.00031267	0.003192	Up-regulated	0.987213	1.65405	1.51123	0.599683	0.518313	0.618082
ENSBTAG00000020990	Turquoise	P2RY14	-1.8556	0.00031317	0.0031955	Down-regulated	0.436403	0.122241	0.0463088	0.565068	0.844138	0.595347
ENSBTAG00000047003	Turquoise	ASXL3	-0.66627	0.00031446	0.0032072	Down-regulated	1.23457	0.72722	0.990816	1.33311	1.47887	1.4521
ENSBTAG00000011383	Turquoise	SNX4	-0.3492	0.0003152	0.0032131	Down-regulated	33.9699	28.5162	31.5457	35.1887	36.4938	37.0719
ENSBTAG00000002879	Turquoise	DCPS	-0.52517	0.0003175	0.0032317	Down-regulated	6.30424	4.28793	5.33999	6.86452	6.83952	7.1341
ENSBTAG00000009484	Turquoise	TAF6L	0.43689	0.00032647	0.0033213	Up-regulated	13.6981	16.4525	13.9132	9.82057	10.3423	9.32757
ENSBTAG00000004662	Turquoise	SLC16A12	-1.217	0.00032726	0.0033278	Down-regulated	0.830429	0.428568	0.81178	1.44455	1.34763	1.58812
ENSBTAG00000013958	Turquoise	PAK4	0.37417	0.00032761	0.0033296	Up-regulated	31.6342	34.8357	29.8536	22.5116	21.1135	23.7045
ENSBTAG00000008309	Turquoise	ATP13A2	0.35343	0.00033322	0.0033803	Up-regulated	18.1319	22.321	20.6682	13.844	14.5852	14.9153
ENSBTAG00000018906	Turquoise	C18H16orf86	1.8284	0.00033325	0.0033803	Up-regulated	1.37507	1.77411	1.13416	0.341708	0.61256	0.140877
ENSBTAG00000018682	Turquoise	SETD4	0.54	0.00033465	0.0033911	Up-regulated	9.12983	11.8856	9.98797	7.2712	6.29509	5.72467
ENSBTAG00000018600	Turquoise	VGLL4	-0.42856	0.00033763	0.0034174	Down-regulated	15.3186	13.3906	14.5953	17.8427	18.5622	16.4996
ENSBTAG00000007214	Turquoise	ELL2	0.43905	0.00033775	0.0034174	Up-regulated	15.2403	16.8031	14.5151	9.97968	11.0827	10.0744
ENSBTAG00000018037	Turquoise	PSKH1	0.44796	0.00033942	0.0034326	Up-regulated	18.599	23.6802	19.1435	13.9901	12.9629	13.8022
ENSBTAG00000005585	Turquoise	ANXA13	-1.5066	0.00034055	0.0034423	Down-regulated	0.610788	0.309587	0.439807	0.954061	1.1911	1.37667
ENSBTAG00000018424	Turquoise	ACKR3	-0.55436	0.00034138	0.0034491	Down-regulated	31.7889	23.4795	33.9733	40.2991	36.9316	41.791
ENSBTAG00000007246	Turquoise	TMEM204	-0.45267	0.00034203	0.0034539	Down-regulated	13.037	9.98772	13.3936	14.8393	15.7531	14.6921
ENSBTAG00000003675	Turquoise	ADGRL1	-0.6357	0.00034242	0.0034561	Down-regulated	1.36092	0.977358	1.33061	1.77322	1.6959	1.70924
ENSBTAG00000007943	Turquoise	AZIN1	-0.33503	0.00034316	0.0034607	Down-regulated	28.409	23.9921	26.2039	29.6691	30.1331	30.2088
ENSBTAG00000015860	Turquoise	FGD1	-0.54168	0.00034321	0.0034607	Down-regulated	9.09061	6.44704	9.48384	11.2148	10.6667	11.2097
ENSBTAG00000002837	Turquoise	TOR1B	0.38218	0.00034381	0.0034651	Up-regulated	54.1189	66.7087	57.041	42.9938	39.2213	41.3315
Novel00163	Turquoise		-1.6613	0.00034462	0.0034702	Down-regulated	0.25341	0.0613031	0.278684	0.377838	0.677329	0.662032
ENSBTAG00000013023	Turquoise	MAP4K4	0.31233	0.00034467	0.0034702	Up-regulated	123.365	140.198	126.719	98.4599	93.1411	93.1239
ENSBTAG00000006277	Turquoise	ENGASE	0.50156	0.00034795	0.0034999	Up-regulated	7.9871	9.04554	7.91816	5.8204	5.14739	4.99115
ENSBTAG00000020729	Turquoise	DHRS7	-0.517	0.00034876	0.0035062	Down-regulated	10.1389	8.77991	8.80037	12.4012	12.5591	11.0388
ENSBTAG00000005075	Turquoise	MRPL49	0.38062	0.00034902	0.0035071	Up-regulated	28.1774	35.8178	30.816	22.44	22.4173	21.0865
ENSBTAG00000012741	Turquoise	CCPG1	-0.33986	0.00035298	0.00354	Down-regulated	38.1502	36.5141	37.0873	42.2123	43.9076	42.1964
ENSBTAG00000021935	Turquoise	ELMOD3	0.50487	0.00035398	0.0035483	Up-regulated	27.4707	37.1933	30.5785	20.4623	21.1561	19.1448
ENSBTAG00000017325	Turquoise	ATG13	0.3677	0.00035723	0.0035791	Up-regulated	14.9184	18.8326	16.826	11.9857	12.0234	11.4895
ENSBTAG00000010846	Turquoise	CNNM3	0.43589	0.00035766	0.0035817	Up-regulated	11.3366	13.4056	10.9177	7.62789	8.10724	8.14982
Novel00500	Turquoise		-1.1095	0.00035808	0.0035826	Down-regulated	3.20198	1.02124	1.74795	3.95767	3.98128	3.81693
ENSBTAG00000008711	Turquoise	BOK	-0.65389	0.00035824	0.0035826	Down-regulated	8.08745	6.54366	8.39356	12.6954	9.9024	10.2577
ENSBTAG00000002515	Turquoise	DNAAF3	1.7714	0.00035846	0.0035826	Up-regulated	4.82974	8.73392	4.76411	1.25102	2.23581	1.37536
ENSBTAG00000037558	Turquoise	GRO1	3.479	0.00036048	0.0035994	Up-regulated	5.47693	14.1916	5.9674	0.283548	0.987556	0.8105
ENSBTAG00000005367	Turquoise	VRK3	0.68525	0.00036164	0.0036091	Up-regulated	4.80812	6.88582	5.19953	2.86759	3.4194	3.2265
ENSBTAG00000004272	Turquoise	ISG12(B)	-0.81869	0.00036192	0.0036102	Down-regulated	22.4548	12.2801	19.3459	32.0172	25.7061	28.9841
ENSBTAG00000048140	Turquoise	DNAAF5	0.41265	0.00036266	0.0036158	Up-regulated	13.8505	14.8833	13.247	10.3395	8.97936	9.24632
ENSBTAG00000039695	Turquoise	PPP1R18	-0.54695	0.00036298	0.0036173	Down-regulated	27.5884	18.8865	23.1716	32.0809	29.1334	31.2191
ENSBTAG00000020073	Turquoise	NCEH1	0.52228	0.00036436	0.0036293	Up-regulated	3.1881	3.88936	3.38886	2.05071	2.34049	2.21336
ENSBTAG00000002950	Turquoise	TMEM132D	-0.86586	0.00036459	0.0036297	Down-regulated	1.82267	1.09129	1.51587	2.03185	2.7273	2.59327
ENSBTAG00000000246	Turquoise	ME3	-0.62422	0.00036513	0.0036334	Down-regulated	4.45963	2.78965	4.06958	5.56806	5.1933	5.09727
ENSBTAG00000012681	Turquoise	CORO2B	-0.73532	0.00036604	0.0036407	Down-regulated	3.82637	2.27401	3.31087	4.80483	4.95539	4.49183
ENSBTAG00000010986	Turquoise		1.7479	0.00036649	0.0036416	Up-regulated	3.7783	7.54065	4.58795	1.67245	1.48778	1.11288
ENSBTAG00000014484	Turquoise	TMEM26	-0.91909	0.00037045	0.0036791	Down-regulated	15.9632	7.00846	17.0571	24.2508	22.7515	21.9157
ENSBTAG00000009477	Turquoise	PIR	0.96575	0.00037112	0.003684	Up-regulated	2.46237	3.55936	2.72745	1.18415	1.46837	1.40462
ENSBTAG00000010568	Turquoise	ZBED5	-0.5162	0.00037155	0.0036865	Down-regulated	4.38551	4.42596	4.53561	4.97832	6.31058	6.04058
ENSBTAG00000030646	Turquoise	KCTD17	0.43702	0.00037194	0.0036885	Up-regulated	17.3759	19.5981	17.3022	13.0727	11.829	11.4078
ENSBTAG00000033284	Turquoise	CHCHD7	1.0221	0.0003726	0.0036934	Up-regulated	87.7553	145.032	100.567	47.9927	51.0531	49.3806
ENSBTAG00000014224	Turquoise	IGSF9B	-0.91006	0.00037369	0.0037005	Down-regulated	0.7457	0.419545	0.794689	1.01556	1.33114	1.00845
ENSBTAG00000001063	Turquoise	HOXA4	-0.88303	0.0003755	0.0037149	Down-regulated	1.93111	1.54162	1.43301	2.80433	2.5347	2.87148
ENSBTAG00000038913	Turquoise		1.2148	0.00037584	0.0037163	Up-regulated	2.43419	4.06315	3.95968	1.64458	0.987556	1.43396
ENSBTAG00000006064	Turquoise	C19orf57	2.7137	0.00037782	0.0037324	Up-regulated	0.735621	1.45416	0.635634	0.134655	0.165523	0.088823
ENSBTAG00000001806	Turquoise	IQCD	0.98144	0.00037949	0.0037436	Up-regulated	2.6534	4.16792	2.93456	1.45239	1.27137	1.7419
ENSBTAG00000005946	Turquoise	USP13	-0.64144	0.0003795	0.0037436	Down-regulated	2.44333	1.93812	2.22777	3.20652	3.13758	3.01661
ENSBTAG00000008864	Turquoise	LY96	-0.60831	0.00037971	0.0037438	Down-regulated	11.8686	11.8233	13.8054	19.0292	16.0577	16.7193
ENSBTAG00000007196	Turquoise	TAGLN	-0.85009	0.00038024	0.0037473	Down-regulated	1281.79	567.634	1027.8	1608.51	1563.93	1551.21
ENSBTAG00000007446	Turquoise	NGF	-0.70971	0.00038245	0.0037654	Down-regulated	40.5657	22.6295	35.9924	50.1827	46.6504	50.7118
ENSBTAG00000018898	Turquoise	ARID4A	-0.5251	0.00038464	0.0037851	Down-regulated	6.51136	4.51861	5.94196	6.89275	7.9433	7.374
ENSBTAG00000002068	Turquoise	TAGLN2	-0.39646	0.00038657	0.0038023	Down-regulated	292.135	224.815	271.76	320.338	309.426	312.978
ENSBTAG00000014176	Turquoise	REM1	-1.1008	0.00038872	0.0038216	Down-regulated	1.17403	0.803353	0.87356	2.20636	1.67308	1.66961
ENSBTAG00000019110	Turquoise	PNRC1	0.45413	0.00039526	0.003884	Up-regulated	12.8692	14.4393	13.6026	8.95864	8.8492	9.2538
ENSBTAG00000007228	Turquoise	CBX7	0.82335	0.00039665	0.0038937	Up-regulated	6.44624	10.2624	9.09776	4.36694	4.53221	4.29562
ENSBTAG00000020963	Turquoise	RASSF1	-0.38631	0.0003969	0.0038937	Down-regulated	34.3327	27.795	33.0947	39.3551	35.788	37.816
ENSBTAG00000035958	Turquoise	RHOBTB2	0.52242	0.000397	0.0038937	Up-regulated	9.28137	12.7084	10.156	6.67963	6.88742	6.69132
Novel01237	Turquoise		0.62373	0.00039815	0.0039031	Up-regulated	12.4907	17.3835	13.0192	8.69448	8.19216	8.29619
ENSBTAG00000003484	Turquoise	C1orf123	-0.38179	0.00039906	0.0039101	Down-regulated	54.0841	51.7917	57.4106	65.0656	62.5535	65.3483
ENSBTAG00000019018	Turquoise		-0.77178	0.00040303	0.0039472	Down-regulated	35.6749	22.5906	28.0107	51.3832	40.6128	41.7777
ENSBTAG00000015375	Turquoise	SH2D3C	-0.59326	0.00040581	0.0039706	Down-regulated	2.13439	2.21436	2.65552	3.43418	3.19161	2.95342
Novel01455	Turquoise		-0.98826	0.00040755	0.0039857	Down-regulated	0.380419	0.329	0.335559	0.641804	0.740664	0.500169
ENSBTAG00000044015	Turquoise	RBM12	-0.42079	0.00040846	0.0039908	Down-regulated	7.27816	6.93008	7.1952	8.32603	8.8647	8.80762
ENSBTAG00000003800	Turquoise	LRRC27	0.61266	0.00041416	0.0040368	Up-regulated	7.82502	10.9792	8.40056	5.13045	5.70899	5.26818
ENSBTAG00000000215	Turquoise	GNB1	-0.35907	0.00041553	0.0040463	Down-regulated	164.628	134.987	162.166	184.146	172.085	181.354
ENSBTAG00000016158	Turquoise	ACAN	-1.3863	0.00041691	0.0040559	Down-regulated	0.118561	0.126198	0.125212	0.38775	0.219349	0.267226
ENSBTAG00000006489	Turquoise	MYO5A	-0.33565	0.00041917	0.004076	Down-regulated	25.0019	21.1811	24.3816	26.5768	27.1444	27.1217
ENSBTAG00000015571	Turquoise	GCLC	0.69854	0.00042183	0.004098	Up-regulated	6.57334	9.52751	7.09648	4.37263	4.06308	4.49201
ENSBTAG00000011682	Turquoise	GLI2	-0.71895	0.00042877	0.0041574	Down-regulated	2.01622	1.21806	2.04169	2.8488	2.65119	2.39502
ENSBTAG00000016362	Turquoise	POU6F1	-0.76833	0.00043242	0.0041908	Down-regulated	2.33804	1.6591	2.25875	2.99583	3.42687	3.26615
ENSBTAG00000019436	Turquoise	SLC39A13	-0.33189	0.00043419	0.004202	Down-regulated	55.6121	49.7022	52.6373	64.062	55.8874	60.3395
ENSBTAG00000000640	Turquoise	SELENOS	-0.38483	0.00043563	0.004214	Down-regulated	27.5102	26.2446	25.9263	31.9759	31.9885	30.4045
ENSBTAG00000031441	Turquoise	FXYD5	-0.41792	0.00043639	0.0042193	Down-regulated	25.4012	20.2448	25.3965	27.107	30.2202	28.9081
ENSBTAG00000018921	Turquoise	USP19	0.48034	0.0004375	0.004226	Up-regulated	21.5529	29.0716	23.788	16.0894	15.6602	16.5267
Novel00692	Turquoise		-1.1144	0.00043864	0.0042351	Down-regulated	0.90843	0.392006	1.11379	1.51007	1.67577	1.57715
ENSBTAG00000039731	Turquoise	RND3	-0.31625	0.00043934	0.0042398	Down-regulated	65.5942	62.9722	62.7968	69.3104	74.8385	72.0443
Novel00782	Turquoise		1.2103	0.0004398	0.0042423	Up-regulated	2.12829	3.7087	2.57936	0.870242	1.37432	1.04975
ENSBTAG00000011888	Turquoise	CCDC24	0.82377	0.00044287	0.0042698	Up-regulated	4.1812	6.21472	6.45545	2.89597	3.00609	2.71685
ENSBTAG00000008921	Turquoise	NEXN	-0.63816	0.0004464	0.0043019	Down-regulated	57.0662	33.6285	52.494	66.7029	68.716	67.3111
ENSBTAG00000019603	Turquoise	LDHB	-0.30894	0.0004481	0.0043163	Down-regulated	223.8	202.313	209.174	241.726	237.15	235.141
ENSBTAG00000005709	Turquoise	ABHD3	0.74633	0.00044941	0.0043263	Up-regulated	9.88277	13.7151	9.61592	5.99498	5.32007	6.59084
ENSBTAG00000005318	Turquoise	RNF6	0.4857	0.00044957	0.0043263	Up-regulated	5.14532	6.49149	6.00317	3.97582	3.66132	3.76759
[truncated: 1,273 more rows]

## Sheet: DE mRNA blue (n=1277)
mRNA (Ensembl ID)	Module	Gene name	Log2(Fold change)	P-value	Adjusted P-value	Regulation status	FPKM_RSV1	FPKM_RSV2	FPKM_RSV3	FPKM_DMSO1	FPKM_DMSO2	FPKM_DMSO3
[truncated: 1,277 more rows]

[truncated: 3 more sheets: DE miRNA (n=93), DE miRNA Turquoise (n=59), DE miRNA blue (n=34)]
